# Supplementary material for: 3′,4′-Dichloro­biphenyl-4-yl 2,2,2-trichloro­ethyl sulfate
Source: Acta Crystallogr Sect E Struct Rep Online. 2010 Jun 9;66(Pt 7):o1615–6. doi: 10.1107/S1600536810020362 (PMC3006693; doi:10.1107/S1600536810020362)
Supplement: Supplementary file 1 [file e-66-o1615-sup1.cif]

##############################################################################
###                                                                        ###
###        Electronic paper (Acta Crystallographica Section E)             ###
###                                                                        ###
##############################################################################
#                                                                            #
# This CIF contains the data in a paper accepted for publication in Acta     #
# Crystallographica Section E. It conforms to the requirements of Notes      #
# for Authors for Section E, and has been peer reviewed under the auspices   #
# of the IUCr Commission on Journals.                                        #
#                                                                            #
# Full details of the Crystallographic Information File format               #
# are given in the paper "The Crystallographic Information File (CIF):       #
# a New Standard Archive File for Crystallography" by S. R. Hall, F. H.      #
# Allen and I. D. Brown [Acta Cryst. (1991), A47, 655-685].                  #
#                                                                            #
# The current version of the core CIF dictionary is obtainable from          #
# ftp://ftp.iucr.org/pub/cif_core.dic. The current version number is 2.4.    #
#                                                                            #
# Software is freely available for graphical display of the structure(s) in  #
# this CIF.  For information consult the CIF home page http://www.iucr.org/  #
# cif/home.html                                                              #
#                                                                            #
# This file may be used for bona fide research purposes within the           #
# scientific community so long as proper attribution is given to the journal # 
# article from which it was obtained.                                        #
#                                                                            #
##############################################################################
                                             
data_I
_audit_creation_method     SHELXL-97
_chemical_name_systematic
;
3',4'-Dichlorobiphenyl-4-yl 2,2,2-trichloroethyl sulfate
;
_chemical_name_common     ?
_chemical_formula_moiety     'C14 H9 Cl5 O4 S'
_chemical_formula_sum     'C14 H9 Cl5 O4 S'
_chemical_formula_iupac     'C14 H9 Cl5 O4 S'
_chemical_formula_weight     450.52
_chemical_melting_point     ?
_symmetry_cell_setting     monoclinic
_symmetry_space_group_name_H-M     'P 21'
_symmetry_space_group_name_Hall     'P 2yb'
loop_
    _symmetry_equiv_pos_as_xyz
    'x, y, z'
    '-x, y+1/2, -z'
_cell_length_a     7.24910(10)
_cell_length_b     40.5988(7)
_cell_length_c     12.1145(2)
_cell_angle_alpha     90.00
_cell_angle_beta     106.1551(7)
_cell_angle_gamma     90.00
_cell_volume     3424.57(9)
_cell_formula_units_Z     8
_cell_measurement_reflns_used     47065
_cell_measurement_theta_min     1.00
_cell_measurement_theta_max     27.48
_cell_measurement_temperature     90.0(2)
_exptl_crystal_description     block
_exptl_crystal_colour     colourless
_exptl_crystal_size_max     0.40
_exptl_crystal_size_mid     0.34
_exptl_crystal_size_min     0.18
_exptl_crystal_density_diffrn     1.748
_exptl_crystal_density_meas     ?
_exptl_crystal_density_method     'not measured'
_exptl_crystal_F_000     1808
_exptl_absorpt_coefficient_mu     0.985
_exptl_absorpt_correction_type     multi-scan
_exptl_absorpt_process_details     '(SCALEPACK; Otwinowski & Minor, 1997)'
_exptl_absorpt_correction_T_min     0.658
_exptl_absorpt_correction_T_max     0.843
_exptl_special_details
;
;
_diffrn_ambient_temperature     90.0(2)
_diffrn_radiation_type     MoK\a
_diffrn_radiation_wavelength     0.71073
_diffrn_radiation_source     'fine-focus sealed tube'
_diffrn_radiation_monochromator     'graphite'
_diffrn_measurement_device_type     'Nonius KappaCCD diffractometer'
_diffrn_measurement_method     '\w scans at fixed \c = 55\%'
_diffrn_detector_area_resol_mean     18
_diffrn_reflns_number     44794
_diffrn_reflns_av_R_equivalents     0.110
_diffrn_reflns_av_sigmaI/netI     0.136
_diffrn_reflns_theta_min     1.75
_diffrn_reflns_theta_max     27.48
_diffrn_reflns_theta_full     27.48
_diffrn_measured_fraction_theta_max     0.989
_diffrn_measured_fraction_theta_full     0.989
_diffrn_reflns_limit_h_min     -9
_diffrn_reflns_limit_h_max     9
_diffrn_reflns_limit_k_min     -52
_diffrn_reflns_limit_k_max     52
_diffrn_reflns_limit_l_min     0
_diffrn_reflns_limit_l_max     15
_diffrn_standards_number     0
_diffrn_standards_interval_count     .
_diffrn_standards_interval_time     .
_diffrn_standards_decay_%     ?
_refine_special_details
;
Refinement of <i>F</i>^2^ against ALL reflections. The weighted <i>R</i>-factor
wR and goodness of fit <i>S</i> are based on <i>F</i>^2^, conventional
<i>R</i>-factors <i>R</i> are based on <i>F</i>, with <i>F</i> set to zero for
negative <i>F</i>^2^. The threshold expression of <i>F</i>^2^ >
2\s(<i>F</i>^2^) is used only for calculating <i>R</i>-factors(gt) etc. and is
not relevant to the choice of reflections for refinement. <i>R</i>-factors
based on <i>F</i>^2^ are statistically about twice as large as those based on
<i>F</i>, and <i>R</i>- factors based on ALL data will be even larger.
There is a pseudo inversion at (0.75070 0.50000 0.62576), but it does seem as
if the space group really is P2~1~. This came as a great surprise because
there seems to be no obvious reason why this structure would be
non-centrosymmetric. All indications are that the crystals themselves are non
even inversion twins because the Flack (and Hooft 'y') parameters are both
zero within a couple of SUs. Although these SUs are a bit larger than the
recommendation suggested by Flack. Further tests with various procedures in
PLATON (including ADDSYM) suggest "No Obvious Spacegroup Change
Needed/Suggested", but the checkCIF implementation of ADDSYM does suggest
"ADDSYM Detects Additional (Pseudo) Symm. Elem... m", but on inspection the
structure does not seem to have any kind of mirror plane. Further, the
checkCIF implementation of ADDSYM/MISSYM suggests "Potential lattice centering
or halving", but again, on inspection of the model and the diffraction data
this does not appear to be the case.
;
_reflns_number_total     14652
_reflns_number_gt     8149
_reflns_threshold_expression     I>2\s(I)
_refine_ls_structure_factor_coef     Fsqd
_refine_ls_matrix_type     full
_refine_ls_R_factor_all     0.1454
_refine_ls_R_factor_gt     0.0618
_refine_ls_wR_factor_gt     0.1234
_refine_ls_wR_factor_ref     0.1560
_refine_ls_goodness_of_fit_ref     1.001
_refine_ls_restrained_S_all     0.994
_refine_ls_number_reflns     14652
_refine_ls_number_parameters     769
_refine_ls_number_restraints     249
_refine_ls_hydrogen_treatment     constr
_refine_ls_weighting_scheme     calc
_refine_ls_weighting_details
                 'calc w=1/[\s^2^(Fo^2^)+(0.0685P)^2^] where P=(Fo^2^+2Fc^2^)/3'
_atom_sites_solution_hydrogens     geom
_atom_sites_solution_primary     direct
_atom_sites_solution_secondary     difmap
_refine_ls_shift/su_max     0.001
_refine_ls_shift/su_mean     0.000
_refine_diff_density_max     1.109
_refine_diff_density_min     -0.591
_refine_ls_extinction_method     none
_refine_ls_extinction_coef     ?
_refine_ls_abs_structure_details     'Flack (1983), 6676 Friedel pairs'
_refine_ls_abs_structure_Flack     0.10(9)
loop_
    _atom_type_symbol
    _atom_type_description
    _atom_type_scat_dispersion_real
    _atom_type_scat_dispersion_imag
    _atom_type_scat_source
    'C' 'C' 0.0033 0.0016
                         'International Tables Vol C Tables 4.2.6.8 and 6.1.1.4'
    'H' 'H' 0.0000 0.0000
                         'International Tables Vol C Tables 4.2.6.8 and 6.1.1.4'
    'O' 'O' 0.0106 0.0060
                         'International Tables Vol C Tables 4.2.6.8 and 6.1.1.4'
    'S' 'S' 0.1246 0.1234
                         'International Tables Vol C Tables 4.2.6.8 and 6.1.1.4'
    'Cl' 'Cl' 0.1484 0.1585
                         'International Tables Vol C Tables 4.2.6.8 and 6.1.1.4'
_computing_data_collection     'COLLECT (Nonius, 1998)'
_computing_cell_refinement     'SCALEPACK (Otwinowski & Minor, 1997)'
_computing_data_reduction     'DENZO-SMN (Otwinowski & Minor, 1997)'
_computing_structure_solution     'SHELXS97 (Sheldrick, 2008)'
_computing_structure_refinement     'SHELXL97 (Sheldrick, 2008)'
_computing_molecular_graphics     'XP in SHELXTL (Sheldrick, 2008)'
_computing_publication_material
;
SHELX97 (Sheldrick, 2008) and local procedures
;
loop_
    _atom_site_type_symbol
    _atom_site_label
    _atom_site_fract_x
    _atom_site_fract_y
    _atom_site_fract_z
    _atom_site_U_iso_or_equiv
    _atom_site_adp_type
    _atom_site_calc_flag
    _atom_site_refinement_flags
    _atom_site_occupancy
    _atom_site_disorder_assembly
    _atom_site_disorder_group
    S S1A 0.0897(3) 0.41379(5) 0.3801(2) 0.0212(6) Uani d U 1 . .
    O O1A 0.2072(8) 0.38089(14) 0.4093(5) 0.0201(14) Uani d U 1 . .
    O O2A 0.2419(9) 0.44128(15) 0.4286(6) 0.0215(14) Uani d U 1 . .
    O O3A 0.0317(9) 0.41873(16) 0.2587(6) 0.0263(15) Uani d U 1 . .
    O O4A -0.0441(8) 0.41263(15) 0.4467(6) 0.0284(16) Uani d U 1 . .
    Cl Cl1A 0.5435(3) 0.24939(5) -0.10621(17) 0.0304(5) Uani d U 1 . .
    Cl Cl2A 0.8863(3) 0.28876(5) -0.1569(2) 0.0305(6) Uani d U 1 . .
    Cl Cl3A 0.4320(3) 0.50544(5) 0.5117(2) 0.0244(6) Uani d U 1 . .
    Cl Cl4A 0.5427(3) 0.47314(5) 0.7332(2) 0.0261(6) Uani d U 1 . .
    Cl Cl5A 0.6711(3) 0.44744(5) 0.5439(2) 0.0227(6) Uani d U 1 . .
    C C1A 0.4851(13) 0.3429(2) 0.1757(9) 0.0197(19) Uani d U 1 . .
    C C2A 0.5790(11) 0.36492(19) 0.2620(7) 0.023(2) Uani d U 1 . .
    H H2A 0.7079 0.3711 0.2681 0.027 Uiso calc R 1 . .
    C C3A 0.4877(12) 0.37792(19) 0.3385(7) 0.0238(19) Uani d U 1 . .
    H H3A 0.5529 0.3928 0.3969 0.029 Uiso calc R 1 . .
    C C4A 0.3030(13) 0.3690(2) 0.3287(8) 0.020(2) Uani d U 1 . .
    C C5A 0.2038(12) 0.34682(18) 0.2459(7) 0.0267(19) Uani d U 1 . .
    H H5A 0.0751 0.3408 0.2410 0.032 Uiso calc R 1 . .
    C C6A 0.2961(11) 0.33403(19) 0.1724(7) 0.0230(18) Uani d U 1 . .
    H H6A 0.2305 0.3185 0.1165 0.028 Uiso calc R 1 . .
    C C7A 0.3002(12) 0.44536(19) 0.5532(8) 0.0217(10) Uani d U 1 . .
    H H7A1 0.3292 0.4237 0.5915 0.026 Uiso calc R 1 . .
    H H7A2 0.1960 0.4559 0.5788 0.026 Uiso calc R 1 . .
    C C8A 0.4790(12) 0.46710(18) 0.5830(8) 0.0180(10) Uani d U 1 . .
    C C1'A 0.5824(11) 0.32855(19) 0.0935(8) 0.0194(10) Uani d U 1 . .
    C C2'A 0.5326(11) 0.29847(19) 0.0421(6) 0.0220(10) Uani d U 1 . .
    H H2'A 0.4350 0.2859 0.0609 0.026 Uiso calc R 1 . .
    C C3'A 0.6208(11) 0.28622(17) -0.0356(6) 0.0191(9) Uani d U 1 . .
    C C4'A 0.7679(10) 0.30432(19) -0.0626(7) 0.0207(10) Uani d U 1 . .
    C C5'A 0.8189(10) 0.33416(18) -0.0107(7) 0.0239(11) Uani d U 1 . .
    H H5'A 0.9202 0.3463 -0.0270 0.029 Uiso calc R 1 . .
    C C6'A 0.7259(10) 0.34709(18) 0.0654(7) 0.0222(11) Uani d U 1 . .
    H H6'A 0.7591 0.3683 0.0981 0.027 Uiso calc R 1 . .
    S S1B 0.4062(3) 0.59117(5) 0.3690(2) 0.0230(6) Uani d U 1 . .
    O O1B 0.2827(8) 0.62391(15) 0.3453(5) 0.0212(14) Uani d U 1 . .
    O O2B 0.2532(9) 0.56336(14) 0.3155(6) 0.0197(14) Uani d U 1 . .
    O O3B 0.4676(9) 0.58420(16) 0.4878(6) 0.0292(16) Uani d U 1 . .
    O O4B 0.5361(9) 0.59447(15) 0.3028(6) 0.0271(16) Uani d U 1 . .
    Cl Cl1B -0.0381(3) 0.73774(5) 0.90518(18) 0.0349(6) Uani d U 1 . .
    Cl Cl2B -0.4422(3) 0.70796(5) 0.9015(2) 0.0340(6) Uani d U 1 . .
    Cl Cl3B 0.0707(3) 0.49999(5) 0.2225(2) 0.0258(6) Uani d U 1 . .
    Cl Cl4B -0.0582(4) 0.53617(6) 0.0088(2) 0.0300(6) Uani d U 1 . .
    Cl Cl5B -0.1718(3) 0.55696(6) 0.2089(2) 0.0275(6) Uani d U 1 . .
    C C1B -0.0147(13) 0.6568(2) 0.5751(9) 0.0200(19) Uani d U 1 . .
    C C2B -0.0462(11) 0.62525(19) 0.5291(7) 0.0215(19) Uani d U 1 . .
    H H2B -0.1336 0.6112 0.5523 0.026 Uiso calc R 1 . .
    C C3B 0.0429(12) 0.6137(2) 0.4523(7) 0.025(2) Uani d U 1 . .
    H H3B 0.0134 0.5926 0.4183 0.030 Uiso calc R 1 . .
    C C4B 0.1814(13) 0.6343(2) 0.4246(8) 0.0186(19) Uani d U 1 . .
    C C5B 0.2204(12) 0.66517(18) 0.4713(7) 0.025(2) Uani d U 1 . .
    H H5B 0.3160 0.6785 0.4536 0.030 Uiso calc R 1 . .
    C C6B 0.1199(10) 0.67649(19) 0.5436(7) 0.0224(19) Uani d U 1 . .
    H H6B 0.1422 0.6983 0.5731 0.027 Uiso calc R 1 . .
    C C7B 0.1908(12) 0.56185(19) 0.1911(8) 0.0216(10) Uani d U 1 . .
    H H7B1 0.2934 0.5527 0.1608 0.026 Uiso calc R 1 . .
    H H7B2 0.1566 0.5841 0.1580 0.026 Uiso calc R 1 . .
    C C8B 0.0133(13) 0.53908(19) 0.1617(8) 0.0214(10) Uani d U 1 . .
    C C1'B -0.1193(11) 0.66870(19) 0.6604(8) 0.0186(10) Uani d U 1 . .
    C C2'B -0.0398(11) 0.69443(17) 0.7376(6) 0.0211(10) Uani d U 1 . .
    H H2'B 0.0813 0.7036 0.7387 0.025 Uiso calc R 1 . .
    C C3'B -0.1394(12) 0.70619(17) 0.8115(7) 0.0217(10) Uani d U 1 . .
    C C4'B -0.3189(11) 0.6936(2) 0.8076(7) 0.0230(11) Uani d U 1 . .
    C C5'B -0.3956(11) 0.66792(19) 0.7326(7) 0.0264(11) Uani d U 1 . .
    H H5'B -0.5161 0.6586 0.7321 0.032 Uiso calc R 1 . .
    C C6'B -0.2966(10) 0.65610(18) 0.6594(7) 0.0224(11) Uani d U 1 . .
    H H6'B -0.3511 0.6390 0.6072 0.027 Uiso calc R 1 . .
    S S1C 1.3915(3) 0.58721(5) 0.8798(2) 0.0214(6) Uani d U 1 . .
    O O1C 1.2647(9) 0.61955(15) 0.8500(5) 0.0242(15) Uani d U 1 . .
    O O2C 1.2418(8) 0.55900(14) 0.8285(6) 0.0177(13) Uani d U 1 . .
    O O3C 1.4484(9) 0.58174(15) 0.9986(6) 0.0258(15) Uani d U 1 . .
    O O4C 1.5231(9) 0.58960(16) 0.8136(6) 0.0276(16) Uani d U 1 . .
    Cl Cl1C 0.9555(3) 0.75553(5) 1.35532(17) 0.0298(5) Uani d U 1 . .
    Cl Cl2C 0.6170(3) 0.71937(5) 1.4213(2) 0.0291(6) Uani d U 1 . .
    Cl Cl3C 1.0490(3) 0.49568(5) 0.7412(2) 0.0263(6) Uani d U 1 . .
    Cl Cl4C 0.9415(3) 0.52908(6) 0.5218(2) 0.0272(6) Uani d U 1 . .
    Cl Cl5C 0.8154(3) 0.55435(5) 0.7123(2) 0.0234(6) Uani d U 1 . .
    C C1C 0.9952(13) 0.6580(2) 1.0860(8) 0.0180(18) Uani d U 1 . .
    C C2C 0.8978(12) 0.6360(2) 1.0020(7) 0.0213(19) Uani d U 1 . .
    H H2C 0.7686 0.6302 0.9967 0.026 Uiso calc R 1 . .
    C C3C 0.9883(11) 0.6224(2) 0.9259(8) 0.021(2) Uani d U 1 . .
    H H3C 0.9225 0.6070 0.8695 0.025 Uiso calc R 1 . .
    C C4C 1.1745(13) 0.6314(2) 0.9331(9) 0.020(2) Uani d U 1 . .
    C C5C 1.2746(11) 0.65297(18) 1.0156(7) 0.0226(19) Uani d U 1 . .
    H H5C 1.4025 0.6591 1.0189 0.027 Uiso calc R 1 . .
    C C6C 1.1847(11) 0.66571(18) 1.0941(7) 0.0245(19) Uani d U 1 . .
    H H6C 1.2542 0.6798 1.1539 0.029 Uiso calc R 1 . .
    C C7C 1.1868(12) 0.55543(19) 0.7048(8) 0.0217(10) Uani d U 1 . .
    H H7C1 1.2900 0.5444 0.6795 0.026 Uiso calc R 1 . .
    H H7C2 1.1613 0.5772 0.6671 0.026 Uiso calc R 1 . .
    C C8C 1.0047(12) 0.53442(19) 0.6746(8) 0.0180(10) Uani d U 1 . .
    C C1'C 0.9007(11) 0.6729(2) 1.1687(8) 0.0194(10) Uani d U 1 . .
    C C2'C 0.9571(11) 0.70446(18) 1.2150(7) 0.0220(10) Uani d U 1 . .
    H H2'C 1.0530 0.7163 1.1920 0.026 Uiso calc R 1 . .
    C C3'C 0.8720(11) 0.71828(17) 1.2947(7) 0.0191(9) Uani d U 1 . .
    C C4'C 0.7265(10) 0.70184(19) 1.3256(7) 0.0207(10) Uani d U 1 . .
    C C5'C 0.6697(10) 0.67109(18) 1.2808(7) 0.0239(11) Uani d U 1 . .
    H H5'C 0.5705 0.6597 1.3022 0.029 Uiso calc R 1 . .
    C C6'C 0.7582(10) 0.65668(18) 1.2039(6) 0.0222(11) Uani d U 1 . .
    H H6'C 0.7198 0.6353 1.1749 0.027 Uiso calc R 1 . .
    S S1D 1.1226(3) 0.40890(5) 0.8723(2) 0.0231(6) Uani d U 1 . .
    O O1D 1.2492(9) 0.37714(14) 0.8970(6) 0.0249(15) Uani d U 1 . .
    O O2D 1.2695(9) 0.43669(15) 0.9271(6) 0.0236(14) Uani d U 1 . .
    O O3D 1.0666(9) 0.41554(16) 0.7527(6) 0.0258(15) Uani d U 1 . .
    O O4D 0.9884(9) 0.40510(15) 0.9376(6) 0.0302(17) Uani d U 1 . .
    Cl Cl1D 1.5275(3) 0.25787(5) 0.33982(19) 0.0384(6) Uani d U 1 . .
    Cl Cl2D 1.9395(4) 0.28238(6) 0.3372(2) 0.0377(6) Uani d U 1 . .
    Cl Cl3D 1.4471(3) 0.50056(6) 1.0258(2) 0.0277(6) Uani d U 1 . .
    Cl Cl4D 1.5717(4) 0.46324(6) 1.2378(2) 0.0313(6) Uani d U 1 . .
    Cl Cl5D 1.6925(3) 0.44383(6) 1.0375(2) 0.0271(6) Uani d U 1 . .
    C C1D 1.5371(12) 0.3415(2) 0.6623(8) 0.0188(19) Uani d U 1 . .
    C C2D 1.5793(11) 0.3726(2) 0.7139(7) 0.0188(18) Uani d U 1 . .
    H H2D 1.6748 0.3858 0.6954 0.023 Uiso calc R 1 . .
    C C3D 1.4871(12) 0.3845(2) 0.7900(7) 0.025(2) Uani d U 1 . .
    H H3D 1.5191 0.4056 0.8244 0.030 Uiso calc R 1 . .
    C C4D 1.3491(13) 0.3658(2) 0.8158(8) 0.020(2) Uani d U 1 . .
    C C5D 1.3035(10) 0.33494(18) 0.7725(7) 0.0214(18) Uani d U 1 . .
    H H5D 1.2096 0.3221 0.7941 0.026 Uiso calc R 1 . .
    C C6D 1.3979(11) 0.32293(19) 0.6966(7) 0.0242(19) Uani d U 1 . .
    H H6D 1.3680 0.3014 0.6662 0.029 Uiso calc R 1 . .
    C C7D 1.3283(12) 0.43822(19) 1.0533(8) 0.0216(10) Uani d U 1 . .
    H H7D1 1.3613 0.4160 1.0866 0.026 Uiso calc R 1 . .
    H H7D2 1.2240 0.4474 1.0820 0.026 Uiso calc R 1 . .
    C C8D 1.5031(13) 0.4606(2) 1.0844(8) 0.0214(10) Uani d U 1 . .
    C C1'D 1.6335(11) 0.32815(19) 0.5800(8) 0.0186(10) Uani d U 1 . .
    C C2'D 1.5501(11) 0.30334(18) 0.5052(6) 0.0211(10) Uani d U 1 . .
    H H2'D 1.4264 0.2956 0.5052 0.025 Uiso calc R 1 . .
    C C3'D 1.6406(12) 0.28921(18) 0.4299(7) 0.0217(10) Uani d U 1 . .
    C C4'D 1.8203(11) 0.30051(19) 0.4282(7) 0.0230(11) Uani d U 1 . .
    C C5'D 1.9067(11) 0.32561(18) 0.5010(7) 0.0264(11) Uani d U 1 . .
    H H5'D 2.0292 0.3336 0.4995 0.032 Uiso calc R 1 . .
    C C6'D 1.8147(10) 0.33916(18) 0.5761(6) 0.0224(11) Uani d U 1 . .
    H H6'D 1.8759 0.3563 0.6263 0.027 Uiso calc R 1 . .
loop_
    _atom_site_aniso_label
    _atom_site_aniso_U_11
    _atom_site_aniso_U_22
    _atom_site_aniso_U_33
    _atom_site_aniso_U_12
    _atom_site_aniso_U_13
    _atom_site_aniso_U_23
    S1A 0.0144(12) 0.0222(12) 0.0243(15) 0.0009(9) 0.0012(11) -0.0047(10)
    O1A 0.022(3) 0.018(3) 0.019(4) 0.003(2) 0.005(3) -0.001(2)
    O2A 0.019(3) 0.025(3) 0.017(3) -0.004(2) -0.001(3) -0.003(3)
    O3A 0.022(4) 0.033(4) 0.019(3) 0.009(3) -0.003(3) -0.007(3)
    O4A 0.016(3) 0.037(4) 0.035(4) -0.001(3) 0.011(3) -0.014(3)
    Cl1A 0.0348(13) 0.0293(12) 0.0293(13) -0.0069(9) 0.0126(10) -0.0087(10)
    Cl2A 0.0346(13) 0.0305(12) 0.0323(13) 0.0078(9) 0.0188(11) 0.0069(10)
    Cl3A 0.0275(13) 0.0194(11) 0.0251(14) 0.0000(9) 0.0055(10) 0.0018(10)
    Cl4A 0.0261(13) 0.0303(13) 0.0211(13) -0.0051(9) 0.0055(10) -0.0025(10)
    Cl5A 0.0165(12) 0.0257(12) 0.0257(15) 0.0004(9) 0.0056(11) -0.0017(10)
    C1A 0.020(5) 0.012(4) 0.026(5) 0.004(3) 0.005(4) -0.001(3)
    C2A 0.015(4) 0.023(4) 0.028(5) -0.006(3) 0.002(4) -0.001(4)
    C3A 0.032(4) 0.013(4) 0.025(5) -0.001(3) 0.005(4) 0.000(3)
    C4A 0.023(5) 0.019(4) 0.017(5) 0.009(3) 0.006(4) 0.005(3)
    C5A 0.023(4) 0.019(4) 0.037(5) 0.000(3) 0.005(4) 0.001(4)
    C6A 0.023(4) 0.022(4) 0.020(5) -0.004(3) 0.000(4) 0.000(3)
    C7A 0.022(2) 0.021(2) 0.020(2) -0.0052(18) 0.0028(19) -0.0055(19)
    C8A 0.011(2) 0.022(2) 0.019(2) -0.0015(17) 0.0019(18) -0.0006(18)
    C1'A 0.015(2) 0.020(2) 0.022(3) 0.0018(18) 0.0032(19) 0.0026(18)
    C2'A 0.020(2) 0.022(2) 0.026(3) 0.0031(19) 0.009(2) 0.0043(19)
    C3'A 0.021(2) 0.015(2) 0.018(2) -0.0054(18) 0.0011(18) -0.0016(18)
    C4'A 0.020(2) 0.017(2) 0.028(3) 0.0067(18) 0.011(2) 0.004(2)
    C5'A 0.020(3) 0.020(2) 0.033(3) 0.0026(19) 0.011(2) 0.010(2)
    C6'A 0.023(3) 0.017(2) 0.025(3) -0.0019(19) 0.004(2) 0.002(2)
    S1B 0.0190(13) 0.0205(11) 0.0275(15) -0.0011(9) 0.0034(11) -0.0024(10)
    O1B 0.023(3) 0.021(3) 0.019(4) 0.001(2) 0.004(3) 0.000(3)
    O2B 0.023(3) 0.019(3) 0.014(3) -0.006(2) 0.001(3) -0.001(3)
    O3B 0.030(4) 0.027(4) 0.024(4) 0.001(3) -0.003(3) 0.001(3)
    O4B 0.019(3) 0.021(3) 0.043(4) -0.006(2) 0.012(3) -0.008(3)
    Cl1B 0.0393(13) 0.0315(12) 0.0332(14) -0.0022(10) 0.0089(11) -0.0108(10)
    Cl2B 0.0449(15) 0.0324(12) 0.0309(14) 0.0079(10) 0.0208(11) 0.0038(11)
    Cl3B 0.0262(13) 0.0218(11) 0.0287(14) -0.0015(9) 0.0061(10) 0.0000(10)
    Cl4B 0.0325(14) 0.0342(13) 0.0203(13) -0.0054(10) 0.0024(11) -0.0041(10)
    Cl5B 0.0193(13) 0.0335(13) 0.0289(16) 0.0020(10) 0.0052(11) -0.0034(11)
    C1B 0.017(4) 0.024(4) 0.017(5) 0.003(3) 0.002(4) 0.007(3)
    C2B 0.014(4) 0.022(4) 0.028(5) -0.004(3) 0.006(4) 0.000(4)
    C3B 0.036(5) 0.017(4) 0.021(5) -0.001(3) 0.008(4) -0.001(4)
    C4B 0.022(5) 0.018(4) 0.017(5) 0.006(3) 0.007(4) 0.003(3)
    C5B 0.033(5) 0.018(4) 0.026(5) -0.006(3) 0.010(4) 0.002(4)
    C6B 0.022(5) 0.017(4) 0.024(5) -0.003(3) 0.001(4) -0.004(4)
    C7B 0.023(3) 0.023(2) 0.018(2) -0.0027(19) 0.0032(19) 0.0011(19)
    C8B 0.020(3) 0.023(2) 0.020(2) 0.0023(18) 0.004(2) -0.0017(19)
    C1'B 0.015(2) 0.017(2) 0.021(3) 0.0037(18) 0.0005(18) 0.0009(18)
    C2'B 0.023(2) 0.015(2) 0.024(3) -0.0031(18) 0.005(2) 0.0013(18)
    C3'B 0.028(3) 0.015(2) 0.020(3) 0.0018(19) 0.005(2) 0.0003(19)
    C4'B 0.026(3) 0.025(3) 0.018(3) 0.009(2) 0.006(2) 0.005(2)
    C5'B 0.023(3) 0.029(3) 0.027(3) 0.001(2) 0.007(2) 0.009(2)
    C6'B 0.021(2) 0.021(3) 0.022(3) -0.004(2) 0.002(2) 0.000(2)
    S1C 0.0168(12) 0.0220(12) 0.0247(15) -0.0005(9) 0.0047(11) -0.0026(10)
    O1C 0.026(3) 0.024(3) 0.022(4) 0.006(2) 0.005(3) -0.002(3)
    O2C 0.015(3) 0.020(3) 0.017(3) 0.000(2) 0.004(3) 0.001(3)
    O3C 0.024(4) 0.024(3) 0.023(3) 0.000(3) -0.004(3) -0.004(3)
    O4C 0.019(3) 0.034(4) 0.034(4) -0.006(3) 0.014(3) -0.004(3)
    Cl1C 0.0302(12) 0.0263(11) 0.0381(14) -0.0078(9) 0.0179(11) -0.0122(10)
    Cl2C 0.0332(13) 0.0271(11) 0.0329(14) 0.0021(9) 0.0191(11) 0.0018(10)
    Cl3C 0.0246(13) 0.0213(11) 0.0334(15) -0.0017(9) 0.0086(11) -0.0008(10)
    Cl4C 0.0261(13) 0.0366(14) 0.0185(13) -0.0075(10) 0.0055(10) -0.0055(10)
    Cl5C 0.0182(13) 0.0247(12) 0.0269(15) 0.0012(9) 0.0056(11) -0.0010(11)
    C1C 0.015(4) 0.022(4) 0.014(5) 0.003(3) -0.001(3) 0.007(3)
    C2C 0.015(4) 0.024(4) 0.023(5) -0.001(3) 0.002(4) -0.001(3)
    C3C 0.010(4) 0.023(4) 0.030(5) -0.003(3) 0.004(4) -0.007(4)
    C4C 0.021(4) 0.016(4) 0.026(5) -0.001(3) 0.012(4) 0.001(3)
    C5C 0.014(4) 0.020(4) 0.032(5) -0.003(3) 0.003(4) -0.008(4)
    C6C 0.025(4) 0.023(4) 0.028(5) -0.001(3) 0.012(4) -0.002(4)
    C7C 0.022(2) 0.021(2) 0.020(2) -0.0052(18) 0.0028(19) -0.0055(19)
    C8C 0.011(2) 0.022(2) 0.019(2) -0.0015(17) 0.0019(18) -0.0006(18)
    C1'C 0.015(2) 0.020(2) 0.022(3) 0.0018(18) 0.0032(19) 0.0026(18)
    C2'C 0.020(2) 0.022(2) 0.026(3) 0.0031(19) 0.009(2) 0.0043(19)
    C3'C 0.021(2) 0.015(2) 0.018(2) -0.0054(18) 0.0011(18) -0.0016(18)
    C4'C 0.020(2) 0.017(2) 0.028(3) 0.0067(18) 0.011(2) 0.004(2)
    C5'C 0.020(3) 0.020(2) 0.033(3) 0.0026(19) 0.011(2) 0.010(2)
    C6'C 0.023(3) 0.017(2) 0.025(3) -0.0019(19) 0.004(2) 0.002(2)
    S1D 0.0183(12) 0.0207(11) 0.0268(15) -0.0013(9) 0.0003(11) -0.0027(10)
    O1D 0.035(4) 0.018(3) 0.026(4) 0.003(2) 0.016(3) 0.000(3)
    O2D 0.024(3) 0.028(3) 0.017(3) -0.003(2) 0.002(3) -0.004(3)
    O3D 0.020(3) 0.030(4) 0.022(3) 0.004(3) -0.002(3) 0.000(3)
    O4D 0.025(4) 0.033(4) 0.035(4) -0.001(3) 0.012(3) 0.000(3)
    Cl1D 0.0458(14) 0.0328(13) 0.0382(15) -0.0103(10) 0.0146(12) -0.0116(11)
    Cl2D 0.0480(15) 0.0372(13) 0.0348(14) 0.0042(11) 0.0231(12) 0.0000(11)
    Cl3D 0.0303(13) 0.0209(11) 0.0291(14) 0.0023(9) 0.0038(11) -0.0007(10)
    Cl4D 0.0328(14) 0.0374(14) 0.0209(14) -0.0032(10) 0.0030(11) -0.0035(11)
    Cl5D 0.0212(13) 0.0306(13) 0.0284(16) 0.0038(10) 0.0053(12) -0.0064(11)
    C1D 0.015(4) 0.025(4) 0.013(5) -0.001(3) -0.003(3) -0.002(3)
    C2D 0.013(4) 0.029(4) 0.012(4) -0.007(3) -0.001(3) 0.000(3)
    C3D 0.037(5) 0.014(4) 0.024(5) -0.003(3) 0.007(4) -0.003(4)
    C4D 0.019(5) 0.027(4) 0.011(5) 0.001(3) 0.002(4) 0.000(4)
    C5D 0.016(4) 0.023(4) 0.024(5) 0.008(3) 0.003(3) 0.005(3)
    C6D 0.029(5) 0.017(4) 0.028(5) -0.002(3) 0.010(4) 0.001(4)
    C7D 0.023(3) 0.023(2) 0.018(2) -0.0027(19) 0.0032(19) 0.0011(19)
    C8D 0.020(3) 0.023(2) 0.020(2) 0.0023(18) 0.004(2) -0.0017(19)
    C1'D 0.015(2) 0.017(2) 0.021(3) 0.0037(18) 0.0005(18) 0.0009(18)
    C2'D 0.023(2) 0.015(2) 0.024(3) -0.0031(18) 0.005(2) 0.0013(18)
    C3'D 0.028(3) 0.015(2) 0.020(3) 0.0018(19) 0.005(2) 0.0003(19)
    C4'D 0.026(3) 0.025(3) 0.018(3) 0.009(2) 0.006(2) 0.005(2)
    C5'D 0.023(3) 0.029(3) 0.027(3) 0.001(2) 0.007(2) 0.009(2)
    C6'D 0.021(2) 0.021(3) 0.022(3) -0.004(2) 0.002(2) 0.000(2)
_geom_special_details
;
All esds (except the esd in the dihedral angle between two l.s. planes) are
estimated using the full covariance matrix. The cell esds are taken into
account individually in the estimation of esds in distances, angles and
torsion angles; correlations between esds in cell parameters are only used
when they are defined by crystal symmetry. An approximate (isotropic)
treatment of cell esds is used for estimating esds involving l.s. planes.
;
loop_
    _geom_bond_atom_site_label_1
    _geom_bond_atom_site_label_2
    _geom_bond_site_symmetry_2
    _geom_bond_distance
    _geom_bond_publ_flag
    S1A O4A . 1.425(6) ?
    S1A O3A . 1.428(7) ?
    S1A O2A . 1.564(6) ?
    S1A O1A . 1.571(6) ?
    O1A C4A . 1.431(10) ?
    O2A C7A . 1.459(11) ?
    Cl1A C3'A . 1.736(7) ?
    Cl2A C4'A . 1.729(8) ?
    Cl3A C8A . 1.767(8) ?
    Cl4A C8A . 1.765(10) ?
    Cl5A C8A . 1.780(8) ?
    C1A C2A . 1.401(12) ?
    C1A C6A . 1.406(11) ?
    C1A C1'A . 1.490(11) ?
    C2A C3A . 1.385(11) ?
    C2A H2A . 0.9500 ?
    C3A C4A . 1.360(11) ?
    C3A H3A . 0.9500 ?
    C4A C5A . 1.389(12) ?
    C5A C6A . 1.358(10) ?
    C5A H5A . 0.9500 ?
    C6A H6A . 0.9500 ?
    C7A C8A . 1.527(11) ?
    C7A H7A1 . 0.9900 ?
    C7A H7A2 . 0.9900 ?
    C1'A C2'A . 1.372(11) ?
    C1'A C6'A . 1.400(10) ?
    C2'A C3'A . 1.370(10) ?
    C2'A H2'A . 0.9500 ?
    C3'A C4'A . 1.407(10) ?
    C4'A C5'A . 1.368(10) ?
    C5'A C6'A . 1.387(10) ?
    C5'A H5'A . 0.9500 ?
    C6'A H6'A . 0.9500 ?
    S1B O4B . 1.403(6) ?
    S1B O3B . 1.411(8) ?
    S1B O1B . 1.584(6) ?
    S1B O2B . 1.589(6) ?
    O1B C4B . 1.426(10) ?
    O2B C7B . 1.449(11) ?
    Cl1B C3'B . 1.733(8) ?
    Cl2B C4'B . 1.731(8) ?
    Cl3B C8B . 1.750(9) ?
    Cl4B C8B . 1.782(10) ?
    Cl5B C8B . 1.756(9) ?
    C1B C2B . 1.392(12) ?
    C1B C6B . 1.393(11) ?
    C1B C1'B . 1.520(12) ?
    C2B C3B . 1.354(10) ?
    C2B H2B . 0.9500 ?
    C3B C4B . 1.416(11) ?
    C3B H3B . 0.9500 ?
    C4B C5B . 1.372(11) ?
    C5B C6B . 1.365(10) ?
    C5B H5B . 0.9500 ?
    C6B H6B . 0.9500 ?
    C7B C8B . 1.543(12) ?
    C7B H7B1 . 0.9900 ?
    C7B H7B2 . 0.9900 ?
    C1'B C6'B . 1.381(10) ?
    C1'B C2'B . 1.413(11) ?
    C2'B C3'B . 1.382(10) ?
    C2'B H2'B . 0.9500 ?
    C3'B C4'B . 1.387(10) ?
    C4'B C5'B . 1.393(10) ?
    C5'B C6'B . 1.373(10) ?
    C5'B H5'B . 0.9500 ?
    C6'B H6'B . 0.9500 ?
    S1C O3C . 1.399(8) ?
    S1C O4C . 1.410(6) ?
    S1C O2C . 1.581(7) ?
    S1C O1C . 1.586(6) ?
    O1C C4C . 1.427(10) ?
    O2C C7C . 1.447(11) ?
    Cl1C C3'C . 1.716(7) ?
    Cl2C C4'C . 1.730(8) ?
    Cl3C C8C . 1.756(8) ?
    Cl4C C8C . 1.792(9) ?
    Cl5C C8C . 1.759(8) ?
    C1C C6C . 1.385(11) ?
    C1C C2C . 1.391(12) ?
    C1C C1'C . 1.490(12) ?
    C2C C3C . 1.385(11) ?
    C2C H2C . 0.9500 ?
    C3C C4C . 1.378(11) ?
    C3C H3C . 0.9500 ?
    C4C C5C . 1.375(12) ?
    C5C C6C . 1.394(10) ?
    C5C H5C . 0.9500 ?
    C6C H6C . 0.9500 ?
    C7C C8C . 1.528(11) ?
    C7C H7C1 . 0.9900 ?
    C7C H7C2 . 0.9900 ?
    C1'C C6'C . 1.388(10) ?
    C1'C C2'C . 1.413(11) ?
    C2'C C3'C . 1.399(10) ?
    C2'C H2'C . 0.9500 ?
    C3'C C4'C . 1.385(10) ?
    C4'C C5'C . 1.378(10) ?
    C5'C C6'C . 1.399(10) ?
    C5'C H5'C . 0.9500 ?
    C6'C H6'C . 0.9500 ?
    S1D O3D . 1.417(7) ?
    S1D O4D . 1.423(6) ?
    S1D O1D . 1.563(6) ?
    S1D O2D . 1.567(7) ?
    O1D C4D . 1.449(9) ?
    O2D C7D . 1.469(11) ?
    Cl1D C3'D . 1.727(8) ?
    Cl2D C4'D . 1.741(8) ?
    Cl3D C8D . 1.774(8) ?
    Cl4D C8D . 1.788(10) ?
    Cl5D C8D . 1.761(9) ?
    C1D C2D . 1.407(11) ?
    C1D C6D . 1.411(11) ?
    C1D C1'D . 1.471(11) ?
    C2D C3D . 1.368(11) ?
    C2D H2D . 0.9500 ?
    C3D C4D . 1.360(11) ?
    C3D H3D . 0.9500 ?
    C4D C5D . 1.363(11) ?
    C5D C6D . 1.380(10) ?
    C5D H5D . 0.9500 ?
    C6D H6D . 0.9500 ?
    C7D C8D . 1.518(12) ?
    C7D H7D1 . 0.9900 ?
    C7D H7D2 . 0.9900 ?
    C1'D C2'D . 1.376(11) ?
    C1'D C6'D . 1.401(10) ?
    C2'D C3'D . 1.388(10) ?
    C2'D H2'D . 0.9500 ?
    C3'D C4'D . 1.387(10) ?
    C4'D C5'D . 1.379(11) ?
    C5'D C6'D . 1.383(10) ?
    C5'D H5'D . 0.9500 ?
    C6'D H6'D . 0.9500 ?
loop_
    _geom_angle_atom_site_label_1
    _geom_angle_atom_site_label_2
    _geom_angle_atom_site_label_3
    _geom_angle_site_symmetry_1
    _geom_angle_site_symmetry_3
    _geom_angle
    _geom_angle_publ_flag
    O4A S1A O3A . . 122.5(4) ?
    O4A S1A O2A . . 109.4(4) ?
    O3A S1A O2A . . 105.1(4) ?
    O4A S1A O1A . . 104.9(4) ?
    O3A S1A O1A . . 109.7(4) ?
    O2A S1A O1A . . 103.9(3) ?
    C4A O1A S1A . . 118.0(6) ?
    C7A O2A S1A . . 116.1(5) ?
    C2A C1A C6A . . 116.9(8) ?
    C2A C1A C1'A . . 121.8(7) ?
    C6A C1A C1'A . . 121.3(8) ?
    C3A C2A C1A . . 121.3(8) ?
    C3A C2A H2A . . 119.3 ?
    C1A C2A H2A . . 119.3 ?
    C4A C3A C2A . . 118.8(8) ?
    C4A C3A H3A . . 120.6 ?
    C2A C3A H3A . . 120.6 ?
    C3A C4A C5A . . 122.4(8) ?
    C3A C4A O1A . . 120.2(8) ?
    C5A C4A O1A . . 117.3(8) ?
    C6A C5A C4A . . 118.1(8) ?
    C6A C5A H5A . . 121.0 ?
    C4A C5A H5A . . 121.0 ?
    C5A C6A C1A . . 122.5(8) ?
    C5A C6A H6A . . 118.7 ?
    C1A C6A H6A . . 118.7 ?
    O2A C7A C8A . . 107.0(7) ?
    O2A C7A H7A1 . . 110.3 ?
    C8A C7A H7A1 . . 110.3 ?
    O2A C7A H7A2 . . 110.3 ?
    C8A C7A H7A2 . . 110.3 ?
    H7A1 C7A H7A2 . . 108.6 ?
    C7A C8A Cl4A . . 106.6(6) ?
    C7A C8A Cl3A . . 111.0(6) ?
    Cl4A C8A Cl3A . . 109.9(4) ?
    C7A C8A Cl5A . . 110.7(5) ?
    Cl4A C8A Cl5A . . 109.7(5) ?
    Cl3A C8A Cl5A . . 108.9(5) ?
    C2'A C1'A C6'A . . 119.2(7) ?
    C2'A C1'A C1A . . 122.5(7) ?
    C6'A C1'A C1A . . 118.3(7) ?
    C3'A C2'A C1'A . . 121.4(7) ?
    C3'A C2'A H2'A . . 119.3 ?
    C1'A C2'A H2'A . . 119.3 ?
    C2'A C3'A C4'A . . 120.0(7) ?
    C2'A C3'A Cl1A . . 120.2(6) ?
    C4'A C3'A Cl1A . . 119.8(6) ?
    C5'A C4'A C3'A . . 118.7(7) ?
    C5'A C4'A Cl2A . . 120.5(6) ?
    C3'A C4'A Cl2A . . 120.8(6) ?
    C4'A C5'A C6'A . . 121.4(7) ?
    C4'A C5'A H5'A . . 119.3 ?
    C6'A C5'A H5'A . . 119.3 ?
    C5'A C6'A C1'A . . 119.3(7) ?
    C5'A C6'A H6'A . . 120.4 ?
    C1'A C6'A H6'A . . 120.4 ?
    O4B S1B O3B . . 122.1(4) ?
    O4B S1B O1B . . 104.6(4) ?
    O3B S1B O1B . . 110.8(4) ?
    O4B S1B O2B . . 109.8(4) ?
    O3B S1B O2B . . 105.1(4) ?
    O1B S1B O2B . . 103.1(3) ?
    C4B O1B S1B . . 119.8(6) ?
    C7B O2B S1B . . 115.8(5) ?
    C2B C1B C6B . . 117.8(8) ?
    C2B C1B C1'B . . 120.5(7) ?
    C6B C1B C1'B . . 121.7(8) ?
    C3B C2B C1B . . 122.5(8) ?
    C3B C2B H2B . . 118.8 ?
    C1B C2B H2B . . 118.8 ?
    C2B C3B C4B . . 117.7(8) ?
    C2B C3B H3B . . 121.2 ?
    C4B C3B H3B . . 121.2 ?
    C5B C4B C3B . . 121.2(8) ?
    C5B C4B O1B . . 117.5(8) ?
    C3B C4B O1B . . 121.2(8) ?
    C6B C5B C4B . . 119.1(8) ?
    C6B C5B H5B . . 120.4 ?
    C4B C5B H5B . . 120.4 ?
    C5B C6B C1B . . 121.5(8) ?
    C5B C6B H6B . . 119.2 ?
    C1B C6B H6B . . 119.2 ?
    O2B C7B C8B . . 105.3(7) ?
    O2B C7B H7B1 . . 110.7 ?
    C8B C7B H7B1 . . 110.7 ?
    O2B C7B H7B2 . . 110.7 ?
    C8B C7B H7B2 . . 110.7 ?
    H7B1 C7B H7B2 . . 108.8 ?
    C7B C8B Cl3B . . 111.1(6) ?
    C7B C8B Cl5B . . 109.9(6) ?
    Cl3B C8B Cl5B . . 110.6(5) ?
    C7B C8B Cl4B . . 105.2(6) ?
    Cl3B C8B Cl4B . . 110.1(5) ?
    Cl5B C8B Cl4B . . 109.8(5) ?
    C6'B C1'B C2'B . . 119.1(7) ?
    C6'B C1'B C1B . . 121.1(7) ?
    C2'B C1'B C1B . . 119.7(7) ?
    C3'B C2'B C1'B . . 119.6(7) ?
    C3'B C2'B H2'B . . 120.2 ?
    C1'B C2'B H2'B . . 120.2 ?
    C2'B C3'B C4'B . . 120.3(7) ?
    C2'B C3'B Cl1B . . 118.5(6) ?
    C4'B C3'B Cl1B . . 121.1(6) ?
    C3'B C4'B C5'B . . 119.9(7) ?
    C3'B C4'B Cl2B . . 120.3(6) ?
    C5'B C4'B Cl2B . . 119.7(6) ?
    C6'B C5'B C4'B . . 119.8(7) ?
    C6'B C5'B H5'B . . 120.1 ?
    C4'B C5'B H5'B . . 120.1 ?
    C5'B C6'B C1'B . . 121.2(7) ?
    C5'B C6'B H6'B . . 119.4 ?
    C1'B C6'B H6'B . . 119.4 ?
    O3C S1C O4C . . 122.9(4) ?
    O3C S1C O2C . . 105.2(4) ?
    O4C S1C O2C . . 109.0(4) ?
    O3C S1C O1C . . 110.6(4) ?
    O4C S1C O1C . . 104.7(4) ?
    O2C S1C O1C . . 102.7(3) ?
    C4C O1C S1C . . 117.9(6) ?
    C7C O2C S1C . . 116.2(5) ?
    C6C C1C C2C . . 119.2(8) ?
    C6C C1C C1'C . . 119.5(8) ?
    C2C C1C C1'C . . 121.2(7) ?
    C3C C2C C1C . . 120.3(8) ?
    C3C C2C H2C . . 119.8 ?
    C1C C2C H2C . . 119.8 ?
    C4C C3C C2C . . 119.3(8) ?
    C4C C3C H3C . . 120.3 ?
    C2C C3C H3C . . 120.3 ?
    C5C C4C C3C . . 121.6(8) ?
    C5C C4C O1C . . 118.3(7) ?
    C3C C4C O1C . . 120.0(8) ?
    C4C C5C C6C . . 118.7(7) ?
    C4C C5C H5C . . 120.6 ?
    C6C C5C H5C . . 120.6 ?
    C1C C6C C5C . . 120.7(8) ?
    C1C C6C H6C . . 119.7 ?
    C5C C6C H6C . . 119.7 ?
    O2C C7C C8C . . 106.0(7) ?
    O2C C7C H7C1 . . 110.5 ?
    C8C C7C H7C1 . . 110.5 ?
    O2C C7C H7C2 . . 110.5 ?
    C8C C7C H7C2 . . 110.5 ?
    H7C1 C7C H7C2 . . 108.7 ?
    C7C C8C Cl3C . . 110.8(6) ?
    C7C C8C Cl5C . . 111.4(6) ?
    Cl3C C8C Cl5C . . 110.4(5) ?
    C7C C8C Cl4C . . 105.7(6) ?
    Cl3C C8C Cl4C . . 109.1(4) ?
    Cl5C C8C Cl4C . . 109.3(5) ?
    C6'C C1'C C2'C . . 117.7(7) ?
    C6'C C1'C C1C . . 122.4(7) ?
    C2'C C1'C C1C . . 119.9(7) ?
    C3'C C2'C C1'C . . 120.2(7) ?
    C3'C C2'C H2'C . . 119.9 ?
    C1'C C2'C H2'C . . 119.9 ?
    C4'C C3'C C2'C . . 120.5(7) ?
    C4'C C3'C Cl1C . . 120.9(6) ?
    C2'C C3'C Cl1C . . 118.5(6) ?
    C5'C C4'C C3'C . . 119.8(7) ?
    C5'C C4'C Cl2C . . 119.6(6) ?
    C3'C C4'C Cl2C . . 120.6(6) ?
    C4'C C5'C C6'C . . 119.9(7) ?
    C4'C C5'C H5'C . . 120.0 ?
    C6'C C5'C H5'C . . 120.0 ?
    C1'C C6'C C5'C . . 121.7(7) ?
    C1'C C6'C H6'C . . 119.2 ?
    C5'C C6'C H6'C . . 119.2 ?
    O3D S1D O4D . . 122.9(4) ?
    O3D S1D O1D . . 109.8(4) ?
    O4D S1D O1D . . 105.1(4) ?
    O3D S1D O2D . . 105.3(4) ?
    O4D S1D O2D . . 109.3(4) ?
    O1D S1D O2D . . 102.7(4) ?
    C4D O1D S1D . . 120.7(6) ?
    C7D O2D S1D . . 116.0(5) ?
    C2D C1D C6D . . 115.7(7) ?
    C2D C1D C1'D . . 123.1(7) ?
    C6D C1D C1'D . . 121.1(7) ?
    C3D C2D C1D . . 122.0(8) ?
    C3D C2D H2D . . 119.0 ?
    C1D C2D H2D . . 119.0 ?
    C4D C3D C2D . . 119.1(8) ?
    C4D C3D H3D . . 120.5 ?
    C2D C3D H3D . . 120.5 ?
    C3D C4D C5D . . 122.7(8) ?
    C3D C4D O1D . . 121.1(8) ?
    C5D C4D O1D . . 116.1(7) ?
    C4D C5D C6D . . 118.0(8) ?
    C4D C5D H5D . . 121.0 ?
    C6D C5D H5D . . 121.0 ?
    C5D C6D C1D . . 122.4(7) ?
    C5D C6D H6D . . 118.8 ?
    C1D C6D H6D . . 118.8 ?
    O2D C7D C8D . . 105.4(7) ?
    O2D C7D H7D1 . . 110.7 ?
    C8D C7D H7D1 . . 110.7 ?
    O2D C7D H7D2 . . 110.7 ?
    C8D C7D H7D2 . . 110.7 ?
    H7D1 C7D H7D2 . . 108.8 ?
    C7D C8D Cl5D . . 111.2(6) ?
    C7D C8D Cl3D . . 111.4(6) ?
    Cl5D C8D Cl3D . . 109.6(5) ?
    C7D C8D Cl4D . . 105.4(6) ?
    Cl5D C8D Cl4D . . 110.0(5) ?
    Cl3D C8D Cl4D . . 109.1(5) ?
    C2'D C1'D C6'D . . 117.1(7) ?
    C2'D C1'D C1D . . 120.7(7) ?
    C6'D C1'D C1D . . 122.2(7) ?
    C1'D C2'D C3'D . . 122.3(7) ?
    C1'D C2'D H2'D . . 118.9 ?
    C3'D C2'D H2'D . . 118.9 ?
    C4'D C3'D C2'D . . 119.4(7) ?
    C4'D C3'D Cl1D . . 121.1(6) ?
    C2'D C3'D Cl1D . . 119.5(6) ?
    C5'D C4'D C3'D . . 119.8(7) ?
    C5'D C4'D Cl2D . . 120.0(6) ?
    C3'D C4'D Cl2D . . 120.2(6) ?
    C4'D C5'D C6'D . . 119.9(7) ?
    C4'D C5'D H5'D . . 120.1 ?
    C6'D C5'D H5'D . . 120.1 ?
    C5'D C6'D C1'D . . 121.6(7) ?
    C5'D C6'D H6'D . . 119.2 ?
    C1'D C6'D H6'D . . 119.2 ?
loop_
    _geom_torsion_atom_site_label_1
    _geom_torsion_atom_site_label_2
    _geom_torsion_atom_site_label_3
    _geom_torsion_atom_site_label_4
    _geom_torsion_site_symmetry_1
    _geom_torsion_site_symmetry_2
    _geom_torsion_site_symmetry_3
    _geom_torsion_site_symmetry_4
    _geom_torsion
    _geom_torsion_publ_flag
    O4A S1A O1A C4A . . . . 158.0(6) ?
    O3A S1A O1A C4A . . . . 24.7(7) ?
    O2A S1A O1A C4A . . . . -87.2(7) ?
    O4A S1A O2A C7A . . . . 36.5(7) ?
    O3A S1A O2A C7A . . . . 169.7(6) ?
    O1A S1A O2A C7A . . . . -75.1(6) ?
    C6A C1A C2A C3A . . . . -1.5(12) ?
    C1'A C1A C2A C3A . . . . -179.5(8) ?
    C1A C2A C3A C4A . . . . -0.2(12) ?
    C2A C3A C4A C5A . . . . 1.2(13) ?
    C2A C3A C4A O1A . . . . 177.4(7) ?
    S1A O1A C4A C3A . . . . 91.2(9) ?
    S1A O1A C4A C5A . . . . -92.4(8) ?
    C3A C4A C5A C6A . . . . -0.5(13) ?
    O1A C4A C5A C6A . . . . -176.8(7) ?
    C4A C5A C6A C1A . . . . -1.3(13) ?
    C2A C1A C6A C5A . . . . 2.2(13) ?
    C1'A C1A C6A C5A . . . . -179.7(8) ?
    S1A O2A C7A C8A . . . . 167.0(5) ?
    O2A C7A C8A Cl4A . . . . 177.8(5) ?
    O2A C7A C8A Cl3A . . . . 58.1(7) ?
    O2A C7A C8A Cl5A . . . . -62.9(7) ?
    C2A C1A C1'A C2'A . . . . 152.5(8) ?
    C6A C1A C1'A C2'A . . . . -25.4(13) ?
    C2A C1A C1'A C6'A . . . . -29.5(12) ?
    C6A C1A C1'A C6'A . . . . 152.5(8) ?
    C6'A C1'A C2'A C3'A . . . . 0.2(12) ?
    C1A C1'A C2'A C3'A . . . . 178.2(8) ?
    C1'A C2'A C3'A C4'A . . . . 1.1(12) ?
    C1'A C2'A C3'A Cl1A . . . . -175.7(7) ?
    C2'A C3'A C4'A C5'A . . . . -0.5(12) ?
    Cl1A C3'A C4'A C5'A . . . . 176.3(6) ?
    C2'A C3'A C4'A Cl2A . . . . 177.9(6) ?
    Cl1A C3'A C4'A Cl2A . . . . -5.3(10) ?
    C3'A C4'A C5'A C6'A . . . . -1.5(12) ?
    Cl2A C4'A C5'A C6'A . . . . -179.9(6) ?
    C4'A C5'A C6'A C1'A . . . . 2.9(12) ?
    C2'A C1'A C6'A C5'A . . . . -2.2(12) ?
    C1A C1'A C6'A C5'A . . . . 179.8(8) ?
    O4B S1B O1B C4B . . . . -159.3(7) ?
    O3B S1B O1B C4B . . . . -26.0(8) ?
    O2B S1B O1B C4B . . . . 85.9(7) ?
    O4B S1B O2B C7B . . . . -37.4(7) ?
    O3B S1B O2B C7B . . . . -170.4(6) ?
    O1B S1B O2B C7B . . . . 73.5(6) ?
    C6B C1B C2B C3B . . . . -2.6(13) ?
    C1'B C1B C2B C3B . . . . 179.6(8) ?
    C1B C2B C3B C4B . . . . 4.0(13) ?
    C2B C3B C4B C5B . . . . -1.8(13) ?
    C2B C3B C4B O1B . . . . 179.5(7) ?
    S1B O1B C4B C5B . . . . 123.2(8) ?
    S1B O1B C4B C3B . . . . -58.1(11) ?
    C3B C4B C5B C6B . . . . -1.6(13) ?
    O1B C4B C5B C6B . . . . 177.1(8) ?
    C4B C5B C6B C1B . . . . 3.0(13) ?
    C2B C1B C6B C5B . . . . -1.0(13) ?
    C1'B C1B C6B C5B . . . . 176.8(8) ?
    S1B O2B C7B C8B . . . . -167.3(5) ?
    O2B C7B C8B Cl3B . . . . -59.0(7) ?
    O2B C7B C8B Cl5B . . . . 63.8(7) ?
    O2B C7B C8B Cl4B . . . . -178.1(5) ?
    C2B C1B C1'B C6'B . . . . -27.4(13) ?
    C6B C1B C1'B C6'B . . . . 154.9(8) ?
    C2B C1B C1'B C2'B . . . . 156.4(8) ?
    C6B C1B C1'B C2'B . . . . -21.3(13) ?
    C6'B C1'B C2'B C3'B . . . . 0.8(12) ?
    C1B C1'B C2'B C3'B . . . . 177.1(7) ?
    C1'B C2'B C3'B C4'B . . . . -2.0(12) ?
    C1'B C2'B C3'B Cl1B . . . . 180.0(6) ?
    C2'B C3'B C4'B C5'B . . . . 2.9(12) ?
    Cl1B C3'B C4'B C5'B . . . . -179.1(6) ?
    C2'B C3'B C4'B Cl2B . . . . 179.1(6) ?
    Cl1B C3'B C4'B Cl2B . . . . -2.9(10) ?
    C3'B C4'B C5'B C6'B . . . . -2.7(12) ?
    Cl2B C4'B C5'B C6'B . . . . -178.9(6) ?
    C4'B C5'B C6'B C1'B . . . . 1.5(12) ?
    C2'B C1'B C6'B C5'B . . . . -0.6(12) ?
    C1B C1'B C6'B C5'B . . . . -176.8(8) ?
    O3C S1C O1C C4C . . . . -20.6(7) ?
    O4C S1C O1C C4C . . . . -154.9(6) ?
    O2C S1C O1C C4C . . . . 91.3(7) ?
    O3C S1C O2C C7C . . . . -169.1(6) ?
    O4C S1C O2C C7C . . . . -35.6(7) ?
    O1C S1C O2C C7C . . . . 75.1(6) ?
    C6C C1C C2C C3C . . . . -1.3(13) ?
    C1'C C1C C2C C3C . . . . -179.9(8) ?
    C1C C2C C3C C4C . . . . -1.1(13) ?
    C2C C3C C4C C5C . . . . 1.4(14) ?
    C2C C3C C4C O1C . . . . -175.2(8) ?
    S1C O1C C4C C5C . . . . 89.0(9) ?
    S1C O1C C4C C3C . . . . -94.3(9) ?
    C3C C4C C5C C6C . . . . 0.7(14) ?
    O1C C4C C5C C6C . . . . 177.4(7) ?
    C2C C1C C6C C5C . . . . 3.4(13) ?
    C1'C C1C C6C C5C . . . . -177.9(8) ?
    C4C C5C C6C C1C . . . . -3.1(13) ?
    S1C O2C C7C C8C . . . . -164.1(5) ?
    O2C C7C C8C Cl3C . . . . -60.2(7) ?
    O2C C7C C8C Cl5C . . . . 63.1(8) ?
    O2C C7C C8C Cl4C . . . . -178.3(5) ?
    C6C C1C C1'C C6'C . . . . -148.8(8) ?
    C2C C1C C1'C C6'C . . . . 29.8(13) ?
    C6C C1C C1'C C2'C . . . . 30.5(12) ?
    C2C C1C C1'C C2'C . . . . -150.9(8) ?
    C6'C C1'C C2'C C3'C . . . . 0.8(12) ?
    C1C C1'C C2'C C3'C . . . . -178.6(8) ?
    C1'C C2'C C3'C C4'C . . . . -2.6(12) ?
    C1'C C2'C C3'C Cl1C . . . . 176.0(6) ?
    C2'C C3'C C4'C C5'C . . . . 2.4(12) ?
    Cl1C C3'C C4'C C5'C . . . . -176.2(6) ?
    C2'C C3'C C4'C Cl2C . . . . -178.3(6) ?
    Cl1C C3'C C4'C Cl2C . . . . 3.0(10) ?
    C3'C C4'C C5'C C6'C . . . . -0.4(12) ?
    Cl2C C4'C C5'C C6'C . . . . -179.7(6) ?
    C2'C C1'C C6'C C5'C . . . . 1.2(12) ?
    C1C C1'C C6'C C5'C . . . . -179.4(8) ?
    C4'C C5'C C6'C C1'C . . . . -1.4(12) ?
    O3D S1D O1D C4D . . . . 21.9(8) ?
    O4D S1D O1D C4D . . . . 155.9(7) ?
    O2D S1D O1D C4D . . . . -89.7(7) ?
    O3D S1D O2D C7D . . . . 171.3(6) ?
    O4D S1D O2D C7D . . . . 37.4(7) ?
    O1D S1D O2D C7D . . . . -73.8(6) ?
    C6D C1D C2D C3D . . . . -1.8(12) ?
    C1'D C1D C2D C3D . . . . 179.8(8) ?
    C1D C2D C3D C4D . . . . -0.6(13) ?
    C2D C3D C4D C5D . . . . 2.8(14) ?
    C2D C3D C4D O1D . . . . 179.2(7) ?
    S1D O1D C4D C3D . . . . 62.7(11) ?
    S1D O1D C4D C5D . . . . -120.7(8) ?
    C3D C4D C5D C6D . . . . -2.3(14) ?
    O1D C4D C5D C6D . . . . -178.8(7) ?
    C4D C5D C6D C1D . . . . -0.4(12) ?
    C2D C1D C6D C5D . . . . 2.4(12) ?
    C1'D C1D C6D C5D . . . . -179.2(8) ?
    S1D O2D C7D C8D . . . . 166.1(5) ?
    O2D C7D C8D Cl5D . . . . -62.1(7) ?
    O2D C7D C8D Cl3D . . . . 60.5(7) ?
    O2D C7D C8D Cl4D . . . . 178.7(5) ?
    C2D C1D C1'D C2'D . . . . -159.1(8) ?
    C6D C1D C1'D C2'D . . . . 22.6(13) ?
    C2D C1D C1'D C6'D . . . . 22.8(13) ?
    C6D C1D C1'D C6'D . . . . -155.4(8) ?
    C6'D C1'D C2'D C3'D . . . . 0.9(12) ?
    C1D C1'D C2'D C3'D . . . . -177.2(8) ?
    C1'D C2'D C3'D C4'D . . . . -0.7(12) ?
    C1'D C2'D C3'D Cl1D . . . . 179.3(6) ?
    C2'D C3'D C4'D C5'D . . . . -0.1(12) ?
    Cl1D C3'D C4'D C5'D . . . . 179.9(6) ?
    C2'D C3'D C4'D Cl2D . . . . 178.2(6) ?
    Cl1D C3'D C4'D Cl2D . . . . -1.8(10) ?
    C3'D C4'D C5'D C6'D . . . . 0.7(12) ?
    Cl2D C4'D C5'D C6'D . . . . -177.7(6) ?
    C4'D C5'D C6'D C1'D . . . . -0.4(12) ?
    C2'D C1'D C6'D C5'D . . . . -0.3(12) ?
    C1D C1'D C6'D C5'D . . . . 177.7(8) ?
data_global
_journal_date_recd_electronic     2010-05-18
_journal_date_accepted     2010-05-28
_journal_name_full     'Acta Crystallographica, Section E'
_journal_year     2010
_journal_volume     66
_journal_issue      7
_journal_page_first     o1615
_journal_page_last     o1616
_journal_paper_category     QO
_journal_coeditor_code     LH5052
_publ_contact_author_name     'Hans-Joachim Lehmler'
_publ_contact_author_address
;
The University of Iowa
Department of Occupational and Environmental Health
100 Oakdale Campus, 124 IREH
Iowa City, IA 52242-5000
USA
;
_publ_contact_author_email     'hans-joachim-lehmler@uiowa.edu'
_publ_contact_author_fax     '1 (319) 335-4290'
_publ_contact_author_phone     '1 (319) 335-4211'
_publ_section_title
;
3',4'-Dichlorobiphenyl-4-yl 2,2,2-trichloroethyl sulfate
;
loop_
    _publ_author_name
    _publ_author_footnote
    _publ_author_address
    'Li, Xueshu' .
;
The University of Iowa
Department of Occupational and Environmental Health
UI Research Campus, 124 IREH
Iowa City, IA 52242-5000
USA
;
    'Parkin, Sean' .
;
University of Kentucky
Department of Chemistry
Lexington, KY 40506-0055
USA
;
    'Duffel, Michael W.' .
;
Division of Medicinal and Natural Products Chemistry, College of Pharmacy,
University of Iowa, Iowa City, IA 52242, USA
;
    'Robertson, Larry W.' .
;
The University of Iowa
Department of Occupational and Environmental Health
UI Research Campus, 124 IREH
Iowa City, IA 52242-5000
USA
;
    'Lehmler, Hans-Joachim' .
;
The University of Iowa
Department of Occupational and Environmental Health
UI Research Campus, 124 IREH
Iowa City, IA 52242-5000
USA
;
