# Supplementary material for: 3′,4′-Dichloro­biphenyl-4-yl 2,2,2-trichloro­ethyl sulfate
Source: Acta Crystallogr Sect E Struct Rep Online. 2010 Jun 9;66(Pt 7):o1615–6. doi: 10.1107/S1600536810020362 (PMC3006693; doi:10.1107/S1600536810020362)
Supplement: Supplementary file 2 [file e-66-o1615-Isup2.hkl]

# 
# h,k,l, Fc-squared, Fo-squared, sigma(Fo-squared) and status flag 
# 
data_I
_shelx_title ' k08005  - P2(1)' 
_shelx_refln_list_code          4 
_shelx_F_calc_maximum      381.64 
_exptl_crystal_F_000      1808.00 
_reflns_d_resolution_high  0.7700 
 
loop_ 
 _symmetry_equiv_pos_as_xyz 
 'x, y, z' 
 '-x, y+1/2, -z' 
 
_cell_length_a     7.2491 
_cell_length_b    40.5988 
_cell_length_c    12.1145 
_cell_angle_alpha  90.000 
_cell_angle_beta  106.155 
_cell_angle_gamma  90.000 
 
_shelx_F_squared_multiplier     1.000 
 
loop_ 
 _refln_index_h 
 _refln_index_k 
 _refln_index_l 
 _refln_F_squared_calc 
 _refln_F_squared_meas 
 _refln_F_squared_sigma 
 _refln_observed_status 
   0 -52   0      761.52      182.26    407.40 o 
   1 -52   0        5.20     -200.99    386.16 o 
   1 -51   0      209.91      436.21    414.10 o 
   2 -51   0       76.75      182.56    236.49 o 
   0 -50   0      107.12     -606.16    606.16 o 
   1 -50   0     2769.64     3207.43    405.75 o 
   2 -50   0       96.64      506.64    410.12 o 
   1 -49   0     1086.04      917.34    444.26 o 
   2 -49   0      201.65     -355.51    355.51 o 
   3 -49   0      142.60     -205.45    365.98 o 
   0 -48   0      332.48      423.80    484.03 o 
   1 -48   0     1679.24     1942.93    214.27 o 
   2 -48   0       99.57     -103.40    245.12 o 
   3 -48   0       83.77      117.08    339.60 o 
   1 -47   0      807.09      994.94    336.69 o 
   2 -47   0      231.09      194.49    247.64 o 
   3 -47   0       32.45      257.34    258.80 o 
   4 -47   0      754.94      285.09    304.00 o 
   0 -46   0      964.88       74.01    417.01 o 
   1 -46   0      612.67      800.74    332.42 o 
   2 -46   0     1198.62     1398.46    555.52 o 
   3 -46   0      314.31      322.04    252.20 o 
   4 -46   0      785.50      762.52    339.02 o 
   1 -45   0     1588.19     1787.63    285.47 o 
   2 -45   0      432.95      667.85    382.67 o 
   3 -45   0     3662.04     4567.77    349.01 o 
   4 -45   0       78.91      443.20    286.54 o 
   0 -44   0      178.99      704.90    278.49 o 
   1 -44   0      451.86      491.50    222.62 o 
   2 -44   0     1818.43     1935.07    466.48 o 
   3 -44   0      691.38      954.68    338.05 o 
   4 -44   0      137.32      -82.94    320.68 o 
   1 -43   0      883.64      464.92    294.11 o 
   2 -43   0       93.08       16.39    199.63 o 
   3 -43   0      627.81      484.52    261.03 o 
   4 -43   0      201.51     -159.57    208.75 o 
   5 -43   0       73.18     -352.40    412.84 o 
   0 -42   0      351.70      590.73    370.93 o 
   1 -42   0      536.21      788.13    227.47 o 
   2 -42   0      666.45      660.96    234.84 o 
   3 -42   0      612.57      400.81    217.86 o 
   4 -42   0      885.35      821.69    225.53 o 
   5 -42   0       73.44       84.00    262.58 o 
   1 -41   0      270.47       32.50    205.35 o 
   2 -41   0     1428.11     1490.42    324.56 o 
   3 -41   0       12.09       51.70    210.59 o 
   4 -41   0       25.96       64.21    175.67 o 
   5 -41   0      526.51      622.74    273.35 o 
   0 -40   0     1170.73     1730.01    270.34 o 
   1 -40   0     1261.71     1196.02    216.51 o 
   2 -40   0      199.01      269.37    254.63 o 
   3 -40   0     1993.09     2005.01    338.53 o 
   4 -40   0      877.45      732.74    301.67 o 
   5 -40   0      428.47      -88.27    226.59 o 
   1 -39   0      693.45      305.94    251.62 o 
   2 -39   0     1114.05      917.24    221.84 o 
   3 -39   0      580.75      486.36    189.83 o 
   4 -39   0      582.63      609.65    187.11 o 
   5 -39   0      403.79      286.06    233.19 o 
   6 -39   0      129.60      -37.05    482.19 o 
   0 -38   0      775.84      867.38    155.20 o 
   1 -38   0     1142.40     1052.17    188.57 o 
   2 -38   0      233.52      265.01    178.38 o 
   3 -38   0      591.64      299.15    184.88 o 
   4 -38   0      530.46      654.95    186.44 o 
   5 -38   0     2671.26     3115.18    217.57 o 
   6 -38   0      362.70     -110.10    317.29 o 
   1 -37   0     1144.17      963.80    168.30 o 
   2 -37   0     3216.89     2962.50    193.23 o 
   3 -37   0      569.38      445.72    182.85 o 
   4 -37   0     3691.22     3539.95    241.34 o 
   5 -37   0     2804.97     2777.23    214.95 o 
   6 -37   0       84.96       88.56    260.64 o 
   0 -36   0    12510.78    14370.86    664.65 o 
   1 -36   0      540.51      500.52    165.00 o 
   2 -36   0      518.19      351.34    126.20 o 
   3 -36   0      267.53      290.32    188.08 o 
   4 -36   0      412.99      159.37    161.31 o 
   5 -36   0        3.30     -185.17    185.17 o 
   6 -36   0       17.86     -108.25    244.93 o 
   1 -35   0      229.98      124.84    138.23 o 
   2 -35   0     1719.09     1418.64    154.04 o 
   3 -35   0     3112.26     3245.65    175.77 o 
   4 -35   0       23.93      213.98    159.95 o 
   5 -35   0     1764.21     1846.31    238.23 o 
   6 -35   0        6.38     -211.66    211.66 o 
   0 -34   0    22192.00    25256.58   1150.91 o 
   1 -34   0      731.53     1129.48    170.92 o 
   2 -34   0     1154.93      987.76    138.71 o 
   3 -34   0     2314.21     1886.86    186.63 o 
   4 -34   0      128.60      211.75    114.17 o 
   5 -34   0      226.86       80.51    168.88 o 
   6 -34   0      980.06      460.27    207.58 o 
   1 -33   0     1745.59     1607.69    149.77 o 
   2 -33   0     1218.12     1143.15    143.56 o 
   3 -33   0      285.37      364.72    139.49 o 
   4 -33   0     2951.70     2929.62    293.33 o 
   5 -33   0      794.58      946.44    157.14 o 
   6 -33   0       87.47       27.16    276.84 o 
   7 -33   0     1344.77     1132.68    562.90 o 
   0 -32   0    26359.28    28654.22   1079.62 o 
   1 -32   0     1021.65     1039.85    169.95 o 
   2 -32   0     1993.06     1883.46    134.83 o 
   3 -32   0      539.48      347.65    116.30 o 
   4 -32   0      877.48      842.26    163.74 o 
   5 -32   0     2879.65     3432.57    272.96 o 
   6 -32   0      514.73      658.64    410.80 o 
   7 -32   0      352.73      389.56    787.65 o 
   1 -31   0     1517.81     1293.21    127.85 o 
   2 -31   0     2817.11     2656.75    186.24 o 
   3 -31   0      170.26      147.73    107.96 o 
   4 -31   0     3781.34     3414.82    154.72 o 
   5 -31   0      657.84      620.42    187.31 o 
   6 -31   0      719.49      473.65    273.15 o 
   7 -31   0        9.95     -279.75    279.75 o 
   0 -30   0      472.73      596.36    341.54 o 
   1 -30   0      126.73      228.53    113.59 o 
   2 -30   0      730.91      467.64     98.55 o 
   3 -30   0       52.12      -54.81    139.10 o 
   4 -30   0      514.91      602.37    154.91 o 
   5 -30   0     2418.24     2116.17    206.22 o 
   6 -30   0      145.89      180.23    422.92 o 
   7 -30   0      279.11     -107.28    431.27 o 
   1 -29   0      324.76      351.92     77.50 o 
   2 -29   0      443.25      330.68     86.04 o 
   3 -29   0     3152.03     3234.49    197.88 o 
   4 -29   0      809.92      784.25    158.69 o 
   5 -29   0      300.02      366.57    117.66 o 
   6 -29   0     1290.39     1024.72    249.97 o 
   7 -29   0     2925.53     2913.22    420.60 o 
   0 -28   0     3678.63     3950.84    240.66 o 
   1 -28   0     7516.61     7691.97    229.70 o 
   2 -28   0    12494.83    12538.71    377.33 o 
   3 -28   0      747.32      483.35    169.56 o 
   4 -28   0      467.50      412.93    152.87 o 
   5 -28   0       93.63       60.43    168.01 o 
   6 -28   0     2211.88     1982.50    252.40 o 
   7 -28   0      870.77      799.97    346.68 o 
   1 -27   0      125.50      203.70     82.94 o 
   2 -27   0     3809.55     3934.84    139.10 o 
   3 -27   0      482.50      293.43    272.67 o 
   4 -27   0      708.68      757.67    109.42 o 
   5 -27   0      627.90      575.12    158.31 o 
   6 -27   0      302.12      329.12    231.25 o 
   7 -27   0     4237.12     4990.79    415.94 o 
   0 -26   0     6774.77     7401.26    328.15 o 
   1 -26   0     5735.47     5208.94    181.00 o 
   2 -26   0     5531.75     5360.26    229.21 o 
   3 -26   0      928.72      848.56    306.33 o 
   4 -26   0     5893.55     5502.85    207.58 o 
   5 -26   0     2487.00     2651.13    203.99 o 
   6 -26   0      739.14      973.89    542.82 o 
   7 -26   0     1308.00     1047.22    325.15 o 
   1 -25   0     2467.91     2251.78    100.20 o 
   2 -25   0     3339.30     3119.45    147.93 o 
   3 -25   0     4962.73     5256.86    211.85 o 
   4 -25   0      336.40      462.21    129.11 o 
   5 -25   0       39.71       12.51    129.98 o 
   6 -25   0      590.75      975.34    351.43 o 
   7 -25   0      174.72     -131.82    347.07 o 
   0 -24   0    65114.75    79325.88   2749.58 o 
   1 -24   0    23368.30    25240.96    543.69 o 
   2 -24   0    22403.07    23763.93    660.96 o 
   3 -24   0    22562.64    25062.67    730.03 o 
   4 -24   0      446.43      233.19    127.65 o 
   5 -24   0     2598.26     2690.70    199.72 o 
   6 -24   0     2508.07     2324.53    350.75 o 
   7 -24   0       42.88      251.91    357.25 o 
   8 -24   0      217.17       -8.83    319.23 o 
   1 -23   0     1196.87      970.20     74.98 o 
   2 -23   0      410.48      398.19     65.77 o 
   3 -23   0     2287.09     2043.90    140.36 o 
   4 -23   0     6616.86     7275.83    234.94 o 
   5 -23   0     1891.44     2137.12    181.00 o 
   6 -23   0      808.29     1258.59    302.93 o 
   7 -23   0      747.60      599.08    343.38 o 
   8 -23   0      167.63       51.70    373.84 o 
   0 -22   0      864.81      687.44     91.47 o 
   1 -22   0      368.42      292.94     52.48 o 
   2 -22   0     2831.25     2840.86    113.88 o 
   3 -22   0     4755.95     4640.13    176.54 o 
   4 -22   0     9081.91    10094.00    316.32 o 
   5 -22   0      882.08      766.21    106.31 o 
   6 -22   0     1119.25      969.13    235.71 o 
   7 -22   0       60.76      824.80    533.12 o 
   1 -21   0      673.18      514.88     53.84 o 
   2 -21   0      334.14      217.77     89.92 o 
   3 -21   0    28640.54    30922.20    863.60 o 
   4 -21   0     3297.07     3400.17    164.03 o 
   5 -21   0      499.50      285.47    120.38 o 
   6 -21   0      892.49      723.04    197.01 o 
   7 -21   0     1278.64     1058.18    312.92 o 
   0 -20   0    10564.53    10639.43    509.55 o 
   1 -20   0      460.90      444.46     43.55 o 
   2 -20   0      225.53      180.32     75.56 o 
   3 -20   0     4800.95     4981.09    226.11 o 
   4 -20   0     1223.04     1007.45     98.36 o 
   5 -20   0      307.17      427.58    143.37 o 
   6 -20   0      498.34      228.44    157.14 o 
   7 -20   0      539.95      662.22    402.07 o 
   1 -19   0     6968.48     7309.49    183.33 o 
   2 -19   0    11474.01    12042.84    345.42 o 
   3 -19   0      405.77      259.19     83.13 o 
   4 -19   0     5946.96     6189.13    219.03 o 
   5 -19   0     9284.65    10238.14    374.52 o 
   6 -19   0       82.55     -100.40    132.70 o 
   7 -19   0       62.96      277.91    458.04 o 
   0 -18   0     4605.42     4551.08    214.08 o 
   1 -18   0     4589.41     4458.74    120.77 o 
   2 -18   0    31571.36    33548.20    746.52 o 
   3 -18   0      922.63      871.65     90.21 o 
   4 -18   0     1014.77     1073.22    101.37 o 
   5 -18   0      581.88      318.45    113.10 o 
   6 -18   0     1112.01      688.90    262.19 o 
   7 -18   0       50.34      -52.77    235.91 o 
   1 -17   0     5432.52     5981.46    170.72 o 
   2 -17   0     1865.99     1676.17     71.97 o 
   3 -17   0      198.36        9.22     61.50 o 
   4 -17   0    10018.12    10238.43    243.47 o 
   5 -17   0    17431.25    20014.95    666.49 o 
   6 -17   0     1834.97     2246.05    220.77 o 
   7 -17   0      349.44      288.48    227.56 o 
   0 -16   0       90.12       20.66     62.08 o 
   1 -16   0    30843.66    32494.48    674.54 o 
   2 -16   0    18397.63    19734.32    478.12 o 
   3 -16   0       53.97       21.24     44.23 o 
   4 -16   0     4844.32     5107.09    179.74 o 
   5 -16   0      137.38       78.57     92.25 o 
   6 -16   0      796.48      530.50    168.88 o 
   7 -16   0      354.02      399.84    210.49 o 
   1 -15   0     2874.79     2915.07    101.37 o 
   2 -15   0      989.63      873.69     65.09 o 
   3 -15   0     2948.27     2565.28    127.27 o 
   4 -15   0     1856.88     2075.04    175.47 o 
   5 -15   0     8271.46     9329.54    296.34 o 
   6 -15   0     2438.20     2556.26    199.92 o 
   7 -15   0      657.39      300.61    191.77 o 
   0 -14   0     3682.51     3694.86    151.61 o 
   1 -14   0    40719.10    44052.42    886.39 o 
   2 -14   0     5548.33     5763.01    144.92 o 
   3 -14   0     5274.67     4930.16    147.25 o 
   4 -14   0     2578.02     2501.46    163.83 o 
   5 -14   0      226.42      275.97     81.19 o 
   6 -14   0     1110.20      664.26    203.22 o 
   1 -13   0     8603.51     8426.36    191.96 o 
   2 -13   0     9453.18     9068.80    225.43 o 
   3 -13   0    21349.06    21782.11    465.70 o 
   4 -13   0    24734.73    26456.09    738.76 o 
   5 -13   0     5527.21     6146.84    195.94 o 
   6 -13   0        7.91     -182.07    182.07 o 
   7 -13   0      500.89      361.52    282.76 o 
   0 -12   0     3232.11     3379.12    134.25 o 
   1 -12   0     1378.34     1365.77     57.23 o 
   2 -12   0    22429.52    24443.03    462.01 o 
   3 -12   0    10391.67    10329.52    204.57 o 
   4 -12   0       43.87      -39.19     84.10 o 
   5 -12   0     3574.95     3870.72    209.42 o 
   6 -12   0     1778.21     1698.68    194.00 o 
   7 -12   0       33.82     -246.19    312.54 o 
   1 -11   0    21147.38    20765.25    441.26 o 
   2 -11   0     1712.29     1689.46     63.54 o 
   3 -11   0    57310.42    59845.41   1193.98 o 
   4 -11   0      416.67      270.83     56.16 o 
   5 -11   0     1658.34     1721.86    123.97 o 
   6 -11   0       65.60        3.78    106.89 o 
   7 -11   0       81.47      146.76    287.80 o 
   0 -10   0     2339.69     2172.62     77.79 o 
   1 -10   0    36938.42    38236.54    831.78 o 
   2 -10   0    34092.44    36036.76    751.37 o 
   3 -10   0    14163.43    14632.76    286.35 o 
   4 -10   0     6587.79     6972.61    175.47 o 
   5 -10   0      241.46      152.87     69.16 o 
   6 -10   0     6795.88     6879.00    300.22 o 
   7 -10   0        0.38      139.00    301.87 o 
   1  -9   0     3657.27     3586.41     93.80 o 
   2  -9   0     3409.70     3467.29     90.70 o 
   3  -9   0     2499.47     2361.97    104.76 o 
   4  -9   0     5233.59     5198.56    155.10 o 
   5  -9   0        8.20      -24.83     76.34 o 
   6  -9   0     9462.53    11176.72    375.01 o 
   7  -9   0     1687.41     1918.68    263.84 o 
   0  -8   0     8435.76     8740.16    268.60 o 
   1  -8   0   145650.78   154630.20   3682.44 o 
   2  -8   0    43050.53    44566.81    787.94 o 
   3  -8   0      936.44     1115.61     93.12 o 
   4  -8   0     4189.27     4442.54    139.78 o 
   5  -8   0     1223.69     1215.42    140.75 o 
   6  -8   0     1282.25     1240.06    143.56 o 
   8  -8   0       97.32       21.53    372.29 o 
   1  -7   0    14844.84    16239.58    396.64 o 
   2  -7   0      863.94      820.34     43.75 o 
   3  -7   0     3208.15     3169.69     88.85 o 
   4  -7   0        5.58      -47.92     47.92 o 
   5  -7   0      136.61      100.98     91.47 o 
   6  -7   0      337.42      195.46    127.94 o 
   7  -7   0     4850.24     5847.98    389.65 o 
   8  -7   0      737.02      142.59    333.10 o 
   0  -6   0     2174.11     2362.26     71.88 o 
   1  -6   0    13150.60    13930.48    328.06 o 
   2  -6   0     2380.46     2647.93     79.93 o 
   3  -6   0     1253.03     1167.31     75.95 o 
   4  -6   0       32.68      -26.48     38.22 o 
   5  -6   0     3680.68     3578.07    122.80 o 
   6  -6   0      252.52      -73.24    446.88 o 
   7  -6   0      170.52        0.58    148.22 o 
   8  -6   0      514.84      -20.47    345.32 o 
   1  -5   0    59400.89    62182.83   1430.08 o 
   2  -5   0    35547.64    37413.59    737.11 o 
   3  -5   0     6415.19     6334.54    128.91 o 
   4  -5   0      410.18      230.86     45.78 o 
   5  -5   0        6.18      -39.87     67.80 o 
   6  -5   0     4304.97     4814.05    226.69 o 
   7  -5   0     2021.46     1903.25    455.22 o 
   0  -4   0      670.45      714.41     30.17 o 
   1  -4   0      251.06      249.78     51.22 o 
   2  -4   0    48256.48    50539.44    768.73 o 
   3  -4   0    12437.50    13676.14    231.44 o 
   4  -4   0       33.63       55.19     33.76 o 
   5  -4   0     6286.13     6490.90    192.74 o 
   6  -4   0      338.36      313.12    116.98 o 
   9  -4   0     1505.06     1064.39    400.42 o 
   1  -3   0     4714.79     5019.69    111.26 o 
   2  -3   0    39920.97    40889.03    682.79 o 
   3  -3   0    16853.12    18308.90    336.88 o 
   4  -3   0       37.72       51.41     38.90 o 
   5  -3   0     2784.84     2789.55    150.25 o 
   6  -3   0      880.54      838.96    188.38 o 
   7  -3   0      397.44      279.36    315.35 o 
   1  -2   0     4132.07     4250.57     79.83 o 
   2  -2   0       15.11       47.34     17.46 o 
   3  -2   0      431.15      452.61     37.93 o 
   4  -2   0      993.43      991.06     63.63 o 
   5  -2   0     5598.92     5948.67    202.63 o 
   6  -2   0      157.63      213.98    166.55 o 
   8  -2   0     2743.63     2488.17    399.45 o 
   1  -1   0     4650.72     4840.05     83.91 o 
   2  -1   0     3542.84     3480.00     71.30 o 
   3  -1   0      572.49      662.03     37.73 o 
   4  -1   0     7336.99     8432.08    202.25 o 
   5  -1   0     2002.64     1985.41    109.61 o 
   6  -1   0      980.69     1146.16    155.49 o 
   7  -1   0     3961.04     4414.80    345.42 o 
   8  -1   0      171.58     -169.95    366.37 o 
   9  -1   0       68.38      195.46    444.17 o 
   1   0   0        6.93      -10.28     10.28 o 
   2   0   0    59417.06    64322.77   1136.66 o 
   3   0   0       34.22       30.17     26.58 o 
   4   0   0     3349.00     3678.56    125.13 o 
   5   0   0       35.40       64.70     74.40 o 
   6   0   0     1739.39     1901.80    220.77 o 
   7   0   0       59.10      200.50    284.12 o 
   9   0   0      130.68      225.43    372.19 o 
   1   1   0     4664.79     4841.41     98.16 o 
   2   1   0     3553.08     3354.09     81.19 o 
   3   1   0      550.64      648.94     40.16 o 
   4   1   0     7353.32     8151.95    186.82 o 
   5   1   0     2005.84     1991.04    122.41 o 
   6   1   0      982.06      857.97    176.15 o 
   7   1   0     3970.71     4560.10    425.45 o 
   8   1   0      171.07     -318.74    318.74 o 
   9   1   0       65.81      315.74    430.49 o 
   1   2   0     4133.72     4184.32     81.77 o 
   2   2   0       12.72       15.52     21.15 o 
   3   2   0      430.87      399.35     36.57 o 
   4   2   0      982.72      938.97     76.92 o 
   5   2   0     5601.26     5527.01    180.13 o 
   6   2   0      156.21      149.67    112.33 o 
   7   2   0      286.05      315.06    199.14 o 
   8   2   0     2688.14     3298.32    383.06 o 
   9   2   0      785.42      591.70    531.08 o 
   1   3   0     4709.15     5131.44     93.22 o 
   2   3   0    39881.75    40886.80    870.10 o 
   3   3   0    16831.95    18231.88    329.90 o 
   4   3   0       36.77       97.78     47.05 o 
   5   3   0     2786.60     2600.78    157.53 o 
   6   3   0      879.28      990.77    154.13 o 
   7   3   0      402.29       39.96    203.31 o 
   8   3   0     2726.73     2741.44    375.59 o 
   9   3   0      296.14      253.17    515.17 o 
   0   4   0      724.26      661.84     25.22 o 
   1   4   0      233.69      195.84     18.72 o 
   2   4   0    48314.82    50754.30    976.02 o 
   3   4   0    12425.34    13854.43    267.14 o 
   4   4   0       30.11       10.38     40.26 o 
   5   4   0     6267.43     6677.34    264.91 o 
   6   4   0      341.88      441.45    249.78 o 
   7   4   0      864.13      673.09    181.39 o 
   8   4   0     2457.87     2757.05    494.12 o 
   9   4   0     1514.21     1928.96    461.82 o 
   1   5   0    59389.45    62200.48   1257.13 o 
   2   5   0    35519.40    37661.91    707.62 o 
   3   5   0     6405.97     6404.19    128.24 o 
   4   5   0      403.21      185.37     49.66 o 
   5   5   0        7.40      -23.57     96.52 o 
   6   5   0     4304.50     3929.40    562.70 o 
   8   5   0     1228.35     1286.81    213.60 o 
   9   5   0       52.56     -408.18    489.85 o 
   0   6   0     2201.15     2317.06    110.10 o 
   1   6   0    13148.54    13959.19    290.13 o 
   2   6   0     2383.40     2593.90     92.25 o 
   3   6   0     1257.75     1121.43     46.17 o 
   4   6   0       22.48       88.95     43.75 o 
   5   6   0     3669.11     3232.84    315.16 o 
   6   6   0      249.69      222.42    132.12 o 
   7   6   0      181.07      270.44    169.46 o 
   8   6   0      517.09      564.84    176.74 o 
   1   7   0    14852.13    15994.56    252.20 o 
   2   7   0      875.65      779.40     36.38 o 
   3   7   0     3207.78     3084.33     95.93 o 
   4   7   0        6.37      124.55     55.48 o 
   5   7   0      124.40      159.28     90.21 o 
   6   7   0      335.45      283.82    111.07 o 
   7   7   0     4871.03     4922.11    458.43 o 
   8   7   0      732.05      446.49    241.14 o 
   0   8   0     8455.85     8749.76    305.36 o 
   1   8   0   145633.80   151167.56   3718.72 o 
   2   8   0    43005.35    43015.38    732.45 o 
   3   8   0      951.91     1086.51     53.25 o 
   4   8   0     4185.98     3970.53    133.09 o 
   5   8   0     1231.85     1151.40    109.61 o 
   6   8   0     1281.52      841.48    196.43 o 
   7   8   0      896.07      354.83    346.20 o 
   8   8   0       91.96     -141.52    412.74 o 
   1   9   0     3660.87     3764.02    117.47 o 
   2   9   0     3416.47     3472.05     87.01 o 
   3   9   0     2499.43     2486.52     77.41 o 
   4   9   0     5237.73     4926.18    151.81 o 
   5   9   0        7.61       -4.07    125.91 o 
   6   9   0     9458.73    10063.54    390.62 o 
   7   9   0     1690.67     1905.77    199.53 o 
   8   9   0      567.43      508.67    269.18 o 
   0  10   0     2328.67     2226.94     93.70 o 
   1  10   0    36932.70    38681.58    836.83 o 
   2  10   0    34136.89    35368.52    677.65 o 
   3  10   0    14148.51    14258.05    255.21 o 
   4  10   0     6571.61     6419.22    190.51 o 
   5  10   0      237.40        5.53    111.45 o 
   6  10   0     6792.94     6605.95    295.17 o 
   7  10   0        1.46       12.13    180.03 o 
   8  10   0      679.01      637.68    414.48 o 
   1  11   0    21172.51    20587.16    424.09 o 
   2  11   0     1704.41     1606.82     53.06 o 
   3  11   0    57336.36    58813.41   1086.12 o 
   4  11   0      432.61      431.75     50.44 o 
   5  11   0     1641.17     1347.83    137.64 o 
   6  11   0       62.66       14.07    103.89 o 
   7  11   0       66.48      218.83    174.31 o 
   8  11   0      364.08      282.37    239.69 o 
   0  12   0     3220.43     3398.03    128.43 o 
   1  12   0     1388.81     1376.83     49.96 o 
   2  12   0    22418.51    23815.14    492.86 o 
   3  12   0    10392.48    10099.72    238.52 o 
   4  12   0       49.54       80.03     61.79 o 
   5  12   0     3562.57     3369.61    171.50 o 
   6  12   0     1762.65     1812.17    156.17 o 
   7  12   0       32.93     -166.26    166.26 o 
   8  12   0      168.67       80.51    240.17 o 
   1  13   0     8586.30     8511.82    211.17 o 
   2  13   0     9439.14     9104.98    205.35 o 
   3  13   0    21327.77    21454.92    480.06 o 
   4  13   0    24751.16    26099.42    684.24 o 
   5  13   0     5522.74     5625.66    205.74 o 
   6  13   0        6.21      -13.58    145.11 o 
   7  13   0      500.54      465.99    172.18 o 
   8  13   0      157.23      129.40    385.87 o 
   0  14   0     3701.31     3821.83    200.69 o 
   1  14   0    40612.02    43641.33    936.15 o 
   2  14   0     5504.82     5455.03    127.56 o 
   3  14   0     5254.02     5112.43    134.73 o 
   4  14   0     2569.93     2609.22    128.91 o 
   5  14   0      226.04      239.30     80.32 o 
   6  14   0     1107.98     1113.28    148.31 o 
   7  14   0      147.84      341.44    412.64 o 
   8  14   0      239.99      274.80    260.54 o 
   1  15   0     2880.35     3194.62     91.96 o 
   2  15   0     1018.38      904.24     45.69 o 
   3  15   0     2950.77     2688.18     91.28 o 
   4  15   0     1841.05     1941.86    110.68 o 
   5  15   0     8261.77     8669.74    262.10 o 
   6  15   0     2447.31     2529.39    199.05 o 
   7  15   0      665.84     1223.47    234.26 o 
   0  16   0       94.72       22.12     41.13 o 
   1  16   0    30870.75    33294.26    761.36 o 
   2  16   0    18443.03    19465.24    400.52 o 
   3  16   0       66.62        8.54     43.17 o 
   4  16   0     4875.61     4818.51    187.02 o 
   5  16   0      141.34      170.92     95.25 o 
   6  16   0      810.71      697.44    307.49 o 
   7  16   0      359.44      396.35    162.48 o 
   8  16   0     2536.12     2267.39    451.73 o 
   1  17   0     5419.40     5819.66    131.44 o 
   2  17   0     1861.60     1780.06     66.83 o 
   3  17   0      209.37      116.89     42.49 o 
   4  17   0    10008.13     9841.50    233.29 o 
   5  17   0    17459.36    18398.72    593.84 o 
   6  17   0     1838.70     1720.89    197.98 o 
   7  17   0      346.40      668.04    256.57 o 
   8  17   0      144.31      -22.80    263.45 o 
   1  18   0     4603.29     4587.55    114.56 o 
   2  18   0    31492.25    33131.97    917.14 o 
   3  18   0      901.45      892.89     82.16 o 
   4  18   0     1024.53     1259.46     73.04 o 
   5  18   0      580.26      441.26    122.80 o 
   6  18   0     1136.16     1027.14    339.79 o 
   7  18   0       50.94      237.07    180.62 o 
   1  19   0     6956.62     7301.73    164.61 o 
   2  19   0    11449.09    12060.98    368.12 o 
   3  19   0      398.79      278.30     70.13 o 
   4  19   0     5918.32     6441.92    183.62 o 
   5  19   0     9264.73     9473.10    325.15 o 
   6  19   0       86.21       95.74    156.95 o 
   7  19   0       65.49      114.17    401.87 o 
   8  19   0      288.81      185.66    277.71 o 
   0  20   0    10568.93    10383.06    339.41 o 
   1  20   0      378.48      395.18     49.86 o 
   2  20   0      224.28      196.23     73.14 o 
   3  20   0     4753.81     4848.10    123.77 o 
   4  20   0     1226.34     1149.85    123.29 o 
   5  20   0      304.10      353.08    132.31 o 
   6  20   0      479.88      440.29    146.08 o 
   8  20   0     1190.70     1030.34    558.92 o 
   1  21   0      681.79      579.87     42.20 o 
   2  21   0      346.34      354.25     49.37 o 
   3  21   0    28602.62    30767.97    598.01 o 
   4  21   0     3308.68     3347.89    155.49 o 
   5  21   0      509.81      344.93    160.63 o 
   6  21   0      921.23      701.70    194.68 o 
   7  21   0     1273.77     1210.76    430.39 o 
   8  21   0     2057.48     1514.38    514.30 o 
   0  22   0      882.57      759.13    103.60 o 
   1  22   0      349.03      239.20     48.31 o 
   2  22   0     2838.70     3056.20     92.73 o 
   3  22   0     4777.21     5018.04    154.33 o 
   4  22   0     9060.85     9633.05    359.68 o 
   5  22   0      886.17     1039.75    130.18 o 
   6  22   0     1126.32     1132.78    245.02 o 
   7  22   0       70.17      355.02    430.39 o 
   8  22   0      207.99       -7.47    687.25 o 
   1  23   0     1197.35      993.97     62.37 o 
   2  23   0      418.57      290.32     49.47 o 
   3  23   0     2282.62     2338.01    101.07 o 
   4  23   0     6604.27     6842.44    331.94 o 
   5  23   0     1903.11     1931.96    191.96 o 
   6  23   0      807.45      849.92    252.69 o 
   7  23   0      744.95      534.09    214.27 o 
   8  23   0      163.24     -258.41    412.25 o 
   0  24   0    65105.82    80829.20   3430.92 o 
   1  24   0    23378.05    24744.03    562.80 o 
   2  24   0    22392.25    23972.48    524.00 o 
   3  24   0    22606.04    24745.00    643.21 o 
   4  24   0      448.22      405.85     91.08 o 
   5  24   0     2593.98     2861.04    383.25 o 
   6  24   0     2463.65     1933.61    326.12 o 
   7  24   0       35.41      220.00    213.30 o 
   8  24   0      225.42      247.25    336.20 o 
   1  25   0     2494.67     2227.23    153.46 o 
   2  25   0     3326.10     3205.29    113.78 o 
   3  25   0     4937.71     5430.20    180.81 o 
   4  25   0      298.09      349.98     87.01 o 
   5  25   0       36.94      128.62    194.58 o 
   6  25   0      612.38      788.71    310.89 o 
   0  26   0     6761.11     7363.23    269.76 o 
   1  26   0     5735.93     5336.40    225.53 o 
   2  26   0     5530.63     5421.66    144.14 o 
   3  26   0      948.92     1132.58    121.35 o 
   4  26   0     5865.63     5595.30    432.04 o 
   5  26   0     2498.60     2823.01    212.92 o 
   6  26   0      749.84      454.55    307.59 o 
   1  27   0      119.90      138.03     71.59 o 
   2  27   0     3809.81     3591.45    132.41 o 
   3  27   0      510.16      485.88    121.06 o 
   4  27   0      713.62      660.38    298.28 o 
   6  27   0      337.49      884.55    404.49 o 
   7  27   0     4228.12     4282.97    692.20 o 
   0  28   0     3718.70     3892.16    175.09 o 
   1  28   0     7528.58     7842.32    256.47 o 
   2  28   0    12522.93    12912.16    332.03 o 
   3  28   0      747.17      263.55    233.19 o 
   4  28   0      458.24      447.27    122.80 o 
   5  28   0       91.24     -279.75    279.75 o 
   6  28   0     2209.43     1913.05    231.06 o 
   1  29   0      352.47      417.59    131.34 o 
   2  29   0      449.07      272.77    117.18 o 
   3  29   0     3155.29     3676.81    243.37 o 
   4  29   0      861.35      698.11    170.04 o 
   5  29   0      298.23      297.60    192.16 o 
   6  29   0     1273.73     1145.68    415.55 o 
   1  30   0      141.22       17.56     81.00 o 
   2  30   0      716.58      510.71     94.09 o 
   3  30   0       55.95      -45.30    162.09 o 
   4  30   0      512.43      123.00    204.09 o 
   5  30   0     2434.38     2079.21    312.34 o 
   6  30   0      148.07      304.00    454.45 o 
   7  30   0      270.14      142.30    279.27 o 
   1  31   0     1520.21     1223.18    106.41 o 
   2  31   0     2823.24     2552.77    156.07 o 
   3  31   0      149.37        5.63    381.31 o 
   4  31   0     3838.58     3775.66    239.11 o 
   5  31   0      618.67      460.75    267.92 o 
   6  31   0      705.39      667.37    264.42 o 
   7  31   0        6.25      -43.17    290.32 o 
   0  32   0    26320.20    30092.36   1102.32 o 
   1  32   0     1018.54      894.64    153.75 o 
   2  32   0     2010.86     1924.88    192.06 o 
   3  32   0      531.98      199.63    170.43 o 
   4  32   0      879.26      505.47    150.06 o 
   5  32   0     2900.90     2571.68    298.37 o 
   6  32   0      513.01      819.37    275.48 o 
   7  32   0      354.50       22.60    413.61 o 
   1  33   0     1739.72     1495.46    153.75 o 
   2  33   0     1207.41     1003.76    126.78 o 
   3  33   0      288.22      213.01    122.51 o 
   4  33   0     2900.91     2594.77    310.21 o 
   5  33   0      772.93     1204.94    356.67 o 
   6  33   0       85.14      220.09    391.50 o 
   7  33   0     1364.30      786.48    408.47 o 
   0  34   0    22229.27    26282.55    897.74 o 
   1  34   0      744.91      397.41    186.82 o 
   2  34   0     1160.10     1180.31    130.66 o 
   3  34   0     2298.50     2568.19    321.85 o 
   4  34   0      117.67      210.49    152.58 o 
   5  34   0      219.07     -311.86    419.04 o 
   6  34   0      971.96      775.62    440.77 o 
   1  35   0      232.09       83.91    112.13 o 
   2  35   0     1716.70     1556.18    173.44 o 
   3  35   0     3113.81     3107.52    238.91 o 
   4  35   0       15.84      136.48    196.52 o 
   5  35   0     1770.55     1486.34    443.49 o 
   6  35   0        4.36     -546.89    582.68 o 
   0  36   0    12472.59    14586.88    425.64 o 
   1  36   0      546.64      297.31    124.65 o 
   2  36   0      525.65      559.99    161.89 o 
   3  36   0      271.77      253.46    180.81 o 
   4  36   0      421.32      165.58    147.93 o 
   5  36   0        3.25       75.85    220.29 o 
   6  36   0       16.85     -323.50    323.50 o 
   1  37   0     1142.58      877.18    134.93 o 
   2  37   0     3226.75     3412.97    204.57 o 
   3  37   0      557.88      637.88    362.20 o 
   4  37   0     3696.61     3664.20    287.80 o 
   5  37   0     2818.69     3324.70    666.10 o 
   6  37   0       93.60      104.66    354.34 o 
   0  38   0      762.91      744.48    242.70 o 
   1  38   0     1135.14      956.43    148.41 o 
   2  38   0      228.02      298.28    151.32 o 
   3  38   0      596.91      291.10    234.84 o 
   4  38   0      519.54      667.66    192.74 o 
   5  38   0     2633.28     2296.49    856.13 o 
   6  38   0      361.61     -295.17    357.93 o 
   1  39   0      688.37      346.29    132.21 o 
   2  39   0     1109.68     1054.79    150.45 o 
   3  39   0      591.59      242.60    225.82 o 
   4  39   0      574.74      649.91    217.48 o 
   5  39   0      377.53     -132.60    326.80 o 
   6  39   0      130.50      304.78    319.13 o 
   0  40   0     1206.92     1370.62    248.52 o 
   1  40   0     1245.11     1237.34    179.94 o 
   2  40   0      206.91      254.92    265.88 o 
   3  40   0     1998.63     2105.21    259.87 o 
   4  40   0      895.31      824.02    282.66 o 
   5  40   0      430.98      355.02    606.06 o 
   1  41   0      268.11     -125.62    207.39 o 
   2  41   0     1430.64      975.92    272.18 o 
   3  41   0       16.77      135.12    181.97 o 
   4  41   0       25.45     -287.32    295.85 o 
   5  41   0      521.62      645.73    292.94 o 
   0  42   0      320.41      587.73    296.92 o 
   1  42   0      545.48      400.13    185.08 o 
   2  42   0      663.96      706.36    226.98 o 
   3  42   0      618.32     1074.28    287.90 o 
   4  42   0      857.97      980.77    317.58 o 
   5  42   0       79.25      235.32    288.67 o 
   1  43   0      886.65      712.08    295.27 o 
   2  43   0       94.71       84.49    288.19 o 
   3  43   0      618.20      366.57    296.92 o 
   4  43   0      194.00       -3.30    326.31 o 
   5  43   0       74.20      -40.84    215.92 o 
   1  44   0      462.73      386.26    178.97 o 
   2  44   0     1817.30      682.98    412.74 o 
   3  44   0      679.15      539.81    267.53 o 
   4  44   0      135.13     -284.02    284.02 o 
   1  45   0     1569.29     1386.04    242.99 o 
   2  45   0      442.74      442.23    381.80 o 
   3  45   0     3648.01     4371.24    530.59 o 
   4  45   0       89.28      217.38    331.35 o 
   0  46   0      978.96     1535.72    427.87 o 
   1  46   0      610.74      478.89    235.52 o 
   2  46   0     1183.50     1444.05    313.99 o 
   3  46   0      321.55      363.95    263.75 o 
   4  46   0      768.05      822.57    390.62 o 
   1  47   0      809.51      655.24    317.39 o 
   2  47   0      240.04      183.91    300.61 o 
   3  47   0       38.60      372.77    289.06 o 
   4  47   0      749.22        2.72    370.93 o 
   0  48   0      335.03     -115.72    456.49 o 
   1  48   0     1689.20     2155.55    485.39 o 
   2  48   0      109.14     -104.28    363.36 o 
   3  48   0       85.70     -277.62    280.14 o 
   1  49   0     1072.79     1365.87    272.18 o 
   2  49   0      186.41      331.45    466.38 o 
   3  49   0      143.08     -268.40    483.35 o 
   0  50   0      114.93     -194.87    497.81 o 
   1  50   0     2762.53     3447.99    396.54 o 
   2  50   0       97.14      -49.76    666.88 o 
   1  51   0      211.21     -211.07    685.89 o 
   2  51   0       73.09     -273.64    335.33 o 
   0  52   0      749.79      836.24    707.43 o 
   1  52   0        4.18     -123.58    402.84 o 
  -1 -52   1       86.36        6.40    521.09 o 
   0 -52   1     1562.24     2178.06    533.99 o 
   1 -52   1      828.86      752.05    369.38 o 
  -2 -51   1      761.07      -41.13    371.03 o 
  -1 -51   1      146.70      718.29    401.49 o 
   0 -51   1      762.01      573.57    509.93 o 
   1 -51   1       27.56       28.32    326.21 o 
   2 -51   1      188.77      113.59    576.57 o 
  -2 -50   1      897.10      541.36    472.01 o 
  -1 -50   1      160.16      153.46    280.72 o 
   0 -50   1       53.74      235.52    327.57 o 
   1 -50   1      372.65      744.97    471.52 o 
   2 -50   1       75.38      -34.63    371.51 o 
  -3 -49   1      649.24      213.89    307.88 o 
  -2 -49   1      752.72      355.51    440.58 o 
  -1 -49   1      116.84      261.03    498.20 o 
   0 -49   1      927.38     1133.55    302.64 o 
   1 -49   1       31.39     -291.20    291.20 o 
   2 -49   1     1622.61     2701.67    721.30 o 
   3 -49   1      189.10     -170.92    892.31 o 
  -3 -48   1      339.22      352.99    367.24 o 
  -2 -48   1      611.12      920.25    461.53 o 
  -1 -48   1      194.31      452.51    250.65 o 
   0 -48   1     2281.12     2528.81    254.34 o 
   1 -48   1     1937.90     2172.62    327.18 o 
   2 -48   1      537.97      843.81    356.96 o 
   3 -48   1     1209.49     1251.21    495.19 o 
  -4 -47   1      586.74      992.41    311.57 o 
  -3 -47   1      194.24      -96.52    249.58 o 
  -2 -47   1      131.24      -72.07    454.93 o 
  -1 -47   1      383.86       18.72    261.42 o 
   0 -47   1      411.88      213.11    265.01 o 
   1 -47   1      622.82      828.19    317.10 o 
   2 -47   1      111.01      225.72    233.67 o 
   3 -47   1      281.54      645.83    404.78 o 
  -4 -46   1      637.11     1056.44    260.84 o 
  -3 -46   1      322.33      257.05    281.21 o 
  -2 -46   1      101.18      344.35    494.70 o 
  -1 -46   1       76.82       32.98    211.27 o 
   0 -46   1      239.46      243.67    229.60 o 
   1 -46   1       63.96      320.20    212.33 o 
   2 -46   1     1756.51     1921.29    289.74 o 
   3 -46   1      443.49      350.08    336.88 o 
   4 -46   1       93.88      104.28    414.29 o 
  -4 -45   1      185.85      474.72    283.82 o 
  -3 -45   1      543.86      487.43    236.39 o 
  -2 -45   1      311.76      183.72    245.12 o 
  -1 -45   1      311.07      317.77    225.43 o 
   0 -45   1     2376.87     2223.16    350.56 o 
   1 -45   1      976.74      989.70    275.19 o 
   2 -45   1     3368.45     4732.38    270.15 o 
   3 -45   1       17.59     -222.62    222.62 o 
   4 -45   1     1011.67     1213.87    304.78 o 
  -5 -44   1      392.44       77.41    453.48 o 
  -4 -44   1      469.90      374.71    326.21 o 
  -3 -44   1       24.81        1.36    341.93 o 
  -2 -44   1      368.68      381.12    266.75 o 
  -1 -44   1      621.42     1148.39    304.00 o 
   0 -44   1      758.46      894.06    292.94 o 
   1 -44   1     1640.00     1993.75    426.90 o 
   2 -44   1     1239.18     1544.16    322.72 o 
   3 -44   1     1271.93     1462.97    585.50 o 
   4 -44   1       35.60     -195.26    433.69 o 
  -5 -43   1      199.12      309.24    407.50 o 
  -4 -43   1      321.76      453.48    278.49 o 
  -3 -43   1      717.65      588.99    241.05 o 
  -2 -43   1      497.87      708.88    197.98 o 
  -1 -43   1      290.51       49.08    183.14 o 
   0 -43   1      688.34      870.39    420.50 o 
   1 -43   1      280.26      338.14    202.44 o 
   2 -43   1      738.82      678.23    236.88 o 
   3 -43   1      127.71      560.08    332.52 o 
   4 -43   1      636.26      647.19    246.58 o 
   5 -43   1      704.64      268.50    408.18 o 
  -5 -42   1       31.28      -89.05    301.67 o 
  -4 -42   1     1033.82     1001.82    339.21 o 
  -3 -42   1      166.08      -87.11    257.34 o 
  -2 -42   1      446.92      404.49    239.49 o 
  -1 -42   1     1530.75     1481.78    424.48 o 
   0 -42   1       61.10      160.63    166.36 o 
   1 -42   1       68.76       47.72    125.13 o 
   2 -42   1      504.64      791.53    284.99 o 
   3 -42   1      436.40      591.41    189.25 o 
   4 -42   1      336.38      374.52    261.42 o 
   5 -42   1      984.59     1155.76    395.28 o 
  -5 -41   1     1397.36     2060.01    316.22 o 
  -4 -41   1      521.61      319.81    238.43 o 
  -3 -41   1     2016.18     2060.39    241.53 o 
  -2 -41   1      643.36      493.93    175.38 o 
  -1 -41   1     1784.53     2190.57    232.32 o 
   0 -41   1       26.70       71.20    220.29 o 
   1 -41   1       65.98      173.24    175.67 o 
   2 -41   1      657.31      366.37    217.96 o 
   3 -41   1      934.13     1031.02    211.07 o 
   4 -41   1      985.91     1399.43    319.91 o 
   5 -41   1      387.20        3.78    311.76 o 
  -6 -40   1      222.65      265.78    587.63 o 
  -5 -40   1       73.27      372.10    280.72 o 
  -4 -40   1      239.92      165.77    141.62 o 
  -3 -40   1      328.49       -5.92    137.64 o 
  -2 -40   1      772.49      764.66    183.62 o 
  -1 -40   1      727.47      936.45    174.21 o 
   0 -40   1      739.74      838.77    204.38 o 
   1 -40   1      545.73      732.94    150.35 o 
   2 -40   1      423.12      551.35    197.40 o 
   3 -40   1     1250.54     1012.30    201.66 o 
   4 -40   1     1437.85     1393.22    288.77 o 
   5 -40   1      463.22      438.06    257.93 o 
  -6 -39   1      388.85      373.55    420.40 o 
  -5 -39   1     1439.86     1876.58    220.09 o 
  -4 -39   1      552.85      445.52    158.40 o 
  -3 -39   1      155.85     -178.68    183.82 o 
  -2 -39   1     1102.47     1299.13    184.01 o 
  -1 -39   1      931.65     1232.49    190.32 o 
   0 -39   1     1265.86     1849.42    222.23 o 
   1 -39   1     1754.08     2025.28    237.07 o 
   2 -39   1       66.86      -15.71    170.92 o 
   3 -39   1      757.44      753.41    176.83 o 
   4 -39   1      431.58      165.29    307.78 o 
   5 -39   1      541.84      450.76    425.93 o 
  -6 -38   1      946.14      558.63    497.71 o 
  -5 -38   1      816.42      517.98    176.83 o 
  -4 -38   1      950.27      701.70    124.84 o 
  -3 -38   1      955.02     1098.63    220.09 o 
  -2 -38   1     1075.81      797.54    183.43 o 
  -1 -38   1     1250.07     1452.20    359.78 o 
   0 -38   1       23.15       99.81    158.60 o 
   1 -38   1     1479.20     1667.83    179.74 o 
   2 -38   1       70.17      121.25    195.46 o 
   3 -38   1     1462.39     1678.50    196.91 o 
   4 -38   1       87.80     -231.64    231.64 o 
   5 -38   1     1435.08     1931.09    269.57 o 
   6 -38   1      215.80     -300.80    420.01 o 
  -6 -37   1      270.66      304.58    247.84 o 
  -5 -37   1      659.00      899.59    284.31 o 
  -4 -37   1      358.11      196.33    116.79 o 
  -3 -37   1     1376.38     1076.51    149.87 o 
  -2 -37   1     1169.37     1233.17    350.08 o 
  -1 -37   1      117.45       71.30    107.67 o 
   0 -37   1      528.95      321.27    139.97 o 
   1 -37   1      453.51      592.97    178.77 o 
   2 -37   1      445.88      366.76    149.28 o 
   3 -37   1      942.29      850.79    194.87 o 
   4 -37   1      810.18      452.99    216.12 o 
   5 -37   1        1.31     -258.02    258.02 o 
   6 -37   1      627.20      162.48    321.27 o 
  -6 -36   1      207.48      207.87    228.82 o 
  -5 -36   1      203.48      332.23    173.15 o 
  -4 -36   1      615.66      315.54    110.48 o 
  -3 -36   1      350.87       -4.95    213.98 o 
  -2 -36   1      521.34      437.57    152.10 o 
  -1 -36   1     2348.60     2492.44    183.04 o 
   0 -36   1     2109.19     2350.33    203.22 o 
   1 -36   1     1489.96     1765.41    179.74 o 
   2 -36   1      353.90      209.62    142.59 o 
   3 -36   1      542.92      278.00    188.86 o 
   4 -36   1      163.19      155.49    193.42 o 
   5 -36   1      232.49     -127.17    209.52 o 
   6 -36   1      314.46      397.61    415.55 o 
  -6 -35   1      580.02      384.90    268.50 o 
  -5 -35   1      252.86      198.75    143.95 o 
  -4 -35   1     1383.94     1545.42    139.10 o 
  -3 -35   1     2224.87     2106.76    189.83 o 
  -2 -35   1      479.40      487.62    180.23 o 
  -1 -35   1     5513.77     6541.93    257.83 o 
   0 -35   1      324.41      324.47    119.12 o 
   1 -35   1     2334.43     2947.66    254.63 o 
   2 -35   1       31.93       98.36    145.21 o 
   3 -35   1     1750.21     1633.11    232.61 o 
   4 -35   1       80.53      203.70    203.70 o 
   5 -35   1      363.28      345.32    186.24 o 
   6 -35   1      218.25      -14.94    274.51 o 
  -7 -34   1      199.22       99.33    330.29 o 
  -6 -34   1      151.13     -116.69    270.92 o 
  -5 -34   1     1632.50     1840.59    214.95 o 
  -4 -34   1     2682.66     2704.48    215.05 o 
  -3 -34   1     1985.82     1522.91    478.60 o 
  -2 -34   1       47.45      -56.07     92.73 o 
  -1 -34   1     1697.52     1741.26    174.89 o 
   0 -34   1      536.05      605.38    132.70 o 
   1 -34   1      188.79       98.16    117.56 o 
   2 -34   1      623.36      588.21    141.91 o 
   3 -34   1      839.63      849.05    284.41 o 
   4 -34   1      125.81      161.31    212.72 o 
   5 -34   1      535.57      462.01    173.05 o 
   6 -34   1        6.25       44.14    224.75 o 
  -7 -33   1      387.76      166.84    309.34 o 
  -6 -33   1       99.60      194.10    158.11 o 
  -5 -33   1     1338.96     1362.18    246.19 o 
  -4 -33   1       13.10       56.07    119.21 o 
  -3 -33   1      260.67      134.15    142.79 o 
  -2 -33   1      404.33      257.54    182.85 o 
  -1 -33   1      834.72      778.14    148.02 o 
   0 -33   1     1195.39     1138.40    136.19 o 
   1 -33   1      513.24      308.27    124.74 o 
   2 -33   1       98.40      -94.67    119.70 o 
   3 -33   1       98.00       -7.95    108.16 o 
   4 -33   1       42.14     -186.24    220.09 o 
   5 -33   1       52.12      -66.25    177.22 o 
   6 -33   1       11.58      365.79    247.74 o 
  -7 -32   1      140.58     -245.70    617.70 o 
  -6 -32   1      147.31     -176.35    176.35 o 
  -5 -32   1      467.91      641.27    205.64 o 
  -4 -32   1      171.44      134.06    129.79 o 
  -3 -32   1      152.89       -5.04    154.91 o 
  -2 -32   1     3024.49     2794.59    259.19 o 
  -1 -32   1     2426.91     2664.81    151.03 o 
   0 -32   1     1938.12     1990.65    325.73 o 
   1 -32   1      148.07      166.45    109.32 o 
   2 -32   1      298.42       79.54    111.55 o 
   3 -32   1      313.55      176.25    119.99 o 
   4 -32   1      163.83      187.21    327.28 o 
   5 -32   1      933.13     1255.87    186.63 o 
   6 -32   1      642.75      876.98    330.97 o 
  -7 -31   1     1308.50     1371.69    797.06 o 
  -6 -31   1      249.28      278.30    208.16 o 
  -5 -31   1      575.85      438.35    120.77 o 
  -4 -31   1     1388.94     1427.46    119.50 o 
  -3 -31   1     4635.49     4740.33    369.86 o 
  -2 -31   1     2364.19     2252.65    422.92 o 
  -1 -31   1     6874.16     7792.07    285.76 o 
   0 -31   1     1389.50     1587.81    149.96 o 
   1 -31   1      212.87      139.20    117.37 o 
   2 -31   1      724.12      521.77     78.67 o 
   3 -31   1      521.14      454.35    106.31 o 
   4 -31   1      212.85       99.43    161.89 o 
   5 -31   1      952.42      982.42    149.28 o 
   6 -31   1      453.33      645.06    354.93 o 
   7 -31   1      887.69      638.75    270.34 o 
  -7 -30   1     1151.33      401.20    702.87 o 
  -6 -30   1      515.95      467.74    193.90 o 
  -5 -30   1      781.99      848.08    127.85 o 
  -4 -30   1     1210.43     1080.30    118.05 o 
  -3 -30   1     4317.93     4334.09    296.24 o 
  -2 -30   1      825.44      637.00    218.25 o 
  -1 -30   1     2408.91     2202.98    181.49 o 
   0 -30   1     3645.53     3921.84    321.56 o 
   1 -30   1      674.59      640.30     99.33 o 
   2 -30   1     1623.95     1824.78    216.21 o 
   3 -30   1      173.74      -88.76     88.76 o 
   4 -30   1     1932.38     1984.83    189.93 o 
   5 -30   1     1635.31     1892.39    275.29 o 
   6 -30   1      149.09     -152.39    326.60 o 
   7 -30   1      420.88      305.65    233.67 o 
  -7 -29   1       14.12      354.83    379.37 o 
  -6 -29   1      528.66      436.02    264.33 o 
  -5 -29   1       66.32      -79.64    115.72 o 
  -4 -29   1      402.48      448.73    113.98 o 
  -3 -29   1      703.48      436.50    199.92 o 
  -2 -29   1      630.55      645.64    122.51 o 
  -1 -29   1      552.24      546.31    120.38 o 
   0 -29   1       89.58       49.57     83.23 o 
   1 -29   1     4432.15     5498.30    368.41 o 
   2 -29   1      295.10        6.11     96.90 o 
   3 -29   1     2494.01     2798.96    359.78 o 
   4 -29   1      237.00      -96.61    125.03 o 
   5 -29   1      381.02      232.61    144.14 o 
   6 -29   1      158.51      448.43    203.02 o 
   7 -29   1      362.44      931.11    328.93 o 
  -7 -28   1      779.65      730.61    238.23 o 
  -6 -28   1      791.59      674.83    214.57 o 
  -5 -28   1     1084.45      942.27    157.04 o 
  -4 -28   1      313.44       94.77    109.32 o 
  -3 -28   1     1702.08     1555.21    135.41 o 
  -2 -28   1     2038.17     1919.74    109.42 o 
  -1 -28   1     1335.92     1315.33    195.46 o 
   0 -28   1      304.97      328.35    156.95 o 
   1 -28   1     2344.10     2449.56    227.66 o 
   2 -28   1     1252.96     1112.99     98.26 o 
   3 -28   1      573.16      517.31    134.44 o 
   4 -28   1      574.28      402.94    151.71 o 
   5 -28   1      397.47      335.62    130.27 o 
   6 -28   1      178.32      327.47    213.30 o 
   7 -28   1      267.64      678.42    447.95 o 
  -7 -27   1      671.98     1140.63    549.80 o 
  -6 -27   1      198.82      247.16    267.04 o 
  -5 -27   1      493.36      558.82    144.82 o 
  -4 -27   1      554.45      427.19    104.57 o 
  -3 -27   1     1771.97     1699.07    194.68 o 
  -2 -27   1     1494.19     1358.69     81.67 o 
  -1 -27   1      591.45      394.79    142.59 o 
   0 -27   1     6717.37     7187.86    195.26 o 
   1 -27   1     1929.52     1801.50    134.44 o 
   2 -27   1       86.27       -3.30     69.36 o 
   3 -27   1      122.50      147.05     80.51 o 
   4 -27   1      615.57      484.71    142.69 o 
   5 -27   1     1036.29     1028.31    237.17 o 
   6 -27   1      403.10     -252.01    310.60 o 
   7 -27   1      336.95      223.78    370.74 o 
  -7 -26   1       40.65      558.92    562.31 o 
  -6 -26   1       47.94     -147.93    150.64 o 
  -5 -26   1      277.04      255.11    122.32 o 
  -4 -26   1     2816.63     2911.09    171.30 o 
  -3 -26   1     4538.19     4633.24    207.29 o 
  -2 -26   1     2175.86     2362.55    112.23 o 
  -1 -26   1      945.94      958.37    120.38 o 
   0 -26   1     3717.18     3534.42    116.21 o 
   1 -26   1        4.86       49.57     53.54 o 
   2 -26   1      643.41      554.26     87.20 o 
   3 -26   1      745.21      726.54    105.73 o 
   4 -26   1      388.40       64.12    116.50 o 
   5 -26   1      101.89      137.16    137.64 o 
   6 -26   1      635.54      465.70    255.31 o 
   7 -26   1     1970.28     2639.00    414.58 o 
  -8 -25   1       28.89     -392.37    772.90 o 
  -7 -25   1       18.83      142.20    387.91 o 
  -6 -25   1      968.39      874.46    224.85 o 
  -5 -25   1       53.08      143.37    143.76 o 
  -4 -25   1     1834.11     1721.86    143.95 o 
  -3 -25   1     1180.42     1173.90    131.92 o 
  -2 -25   1      668.96      480.93     65.67 o 
  -1 -25   1     3798.84     3791.28    221.26 o 
   0 -25   1     1018.85     1155.67    100.69 o 
   1 -25   1     1871.02     2007.63    100.98 o 
   2 -25   1      783.13      709.46     68.58 o 
   3 -25   1     3863.43     4106.62    343.58 o 
   4 -25   1      364.25      230.86    104.95 o 
   5 -25   1      405.29      420.69    133.96 o 
   6 -25   1     1160.59     1140.24    703.35 o 
   7 -25   1      121.60      228.63    423.60 o 
  -7 -24   1      711.35      486.94    308.56 o 
  -6 -24   1     1056.48     1068.56    193.13 o 
  -5 -24   1      273.36      264.72    114.95 o 
  -4 -24   1      259.93      225.53     80.41 o 
  -3 -24   1      637.17      658.54    107.28 o 
  -2 -24   1     3534.27     3579.91    163.74 o 
  -1 -24   1     1103.06      917.53     77.12 o 
   0 -24   1     3492.15     3855.78    184.50 o 
   1 -24   1     1869.43     1818.57    102.43 o 
   2 -24   1     1744.18     1673.07     99.52 o 
   3 -24   1     2441.90     2417.74    154.91 o 
   4 -24   1      358.22      333.39     97.87 o 
   5 -24   1     1765.85     1411.26    290.32 o 
   6 -24   1      318.15      -74.01    184.20 o 
   7 -24   1      640.32     -173.34    388.00 o 
  -8 -23   1      841.07     1365.38    710.05 o 
  -7 -23   1      186.57     -386.45    386.45 o 
  -6 -23   1     2191.57     2000.93    186.53 o 
  -5 -23   1       54.21       11.83    109.71 o 
  -4 -23   1      886.53      630.21    130.37 o 
  -3 -23   1     3142.03     3073.08    139.20 o 
  -2 -23   1     3933.06     4070.25    181.39 o 
  -1 -23   1       68.11       -7.95     60.43 o 
   0 -23   1     1589.10     1650.95    103.50 o 
   1 -23   1     1424.98     1458.02     71.97 o 
   2 -23   1     1333.45     1352.29     86.14 o 
   3 -23   1     2735.98     2595.26    134.44 o 
   4 -23   1      816.25      760.49     85.17 o 
   5 -23   1      511.67       65.09    236.20 o 
   6 -23   1       53.20     -113.39    166.55 o 
   7 -23   1      105.90       59.07    447.56 o 
  -7 -22   1      154.60     -267.72    397.02 o 
  -6 -22   1      890.98      826.93    201.57 o 
  -5 -22   1       71.50       -3.10    156.56 o 
  -4 -22   1     2665.36     2683.72    162.28 o 
  -3 -22   1     2054.93     2086.68     90.89 o 
  -2 -22   1      638.49      528.56     68.87 o 
  -1 -22   1      752.87      712.96    108.54 o 
   0 -22   1      303.41      153.46     70.13 o 
   1 -22   1     5587.91     6082.14    227.95 o 
   2 -22   1      420.30      285.86     68.09 o 
   3 -22   1     1734.12     1700.71    174.31 o 
   4 -22   1     1481.05     1537.75    119.12 o 
   5 -22   1       21.65     -108.64    140.55 o 
   6 -22   1      134.17      139.39    117.37 o 
   7 -22   1      222.55      -38.32    398.29 o 
   8 -22   1       62.10     -221.84    411.96 o 
  -8 -21   1      517.10      299.83    447.85 o 
  -7 -21   1      204.55      323.59    370.64 o 
  -6 -21   1       93.95       95.16    286.83 o 
  -5 -21   1      324.36      218.25    100.49 o 
  -4 -21   1     2019.49     2149.34    191.67 o 
  -3 -21   1     3772.78     3720.56    168.49 o 
  -2 -21   1      879.62      822.37     63.83 o 
  -1 -21   1     4188.20     4535.08    149.09 o 
   0 -21   1      947.51     1005.80     88.95 o 
   1 -21   1    10087.63    10999.21    269.08 o 
   2 -21   1     6590.54     6854.56    196.62 o 
   3 -21   1     3022.04     2924.48    291.10 o 
   4 -21   1     3705.26     3851.80    150.45 o 
   5 -21   1     1611.41     1899.76    284.79 o 
   6 -21   1     2641.64     3308.50    232.32 o 
   7 -21   1      331.42       97.00    448.05 o 
   8 -21   1      208.11      -24.44    432.43 o 
  -7 -20   1      440.60      131.24    320.78 o 
  -6 -20   1      631.63      192.64    221.55 o 
  -5 -20   1     1832.58     1862.03    144.05 o 
  -4 -20   1      948.26      786.00     87.88 o 
  -3 -20   1     3950.29     4111.28    133.67 o 
  -2 -20   1     2335.31     2131.01     77.31 o 
  -1 -20   1     2516.23     2570.04    102.04 o 
   0 -20   1     9483.80    10899.69    321.36 o 
   1 -20   1      413.89      305.65     63.44 o 
   2 -20   1     2483.81     2584.00    153.84 o 
   3 -20   1      478.49      480.25     86.23 o 
   4 -20   1      220.06      144.53     79.15 o 
   5 -20   1      393.06      162.86    198.85 o 
   6 -20   1      323.34       92.73    191.38 o 
   7 -20   1       79.50      -99.62    460.17 o 
   8 -20   1      376.73      596.65    457.36 o 
  -7 -19   1      656.09      788.91    351.43 o 
  -6 -19   1      337.42      275.29    291.10 o 
  -5 -19   1     1365.11     1246.95    150.35 o 
  -4 -19   1      325.85      316.32     92.64 o 
  -3 -19   1      660.26      514.10     74.59 o 
  -2 -19   1      449.50      486.07     79.73 o 
  -1 -19   1     1563.70     1610.79     71.59 o 
   0 -19   1     1783.40     1974.55     71.78 o 
   1 -19   1     1110.03      986.30     88.46 o 
   2 -19   1      907.40      828.97     72.36 o 
   3 -19   1      406.18      333.49     75.66 o 
   4 -19   1     1537.24     1527.47    115.33 o 
   5 -19   1      549.73      123.09    158.40 o 
   6 -19   1      184.54      -37.15    339.99 o 
   7 -19   1        8.69      252.88    265.30 o 
   8 -19   1      100.16      -16.10    401.49 o 
  -7 -18   1       24.48     -311.08    311.08 o 
  -6 -18   1      813.88      713.34    164.32 o 
  -5 -18   1     2002.56     1818.47    150.06 o 
  -4 -18   1     1441.86     1351.41    102.43 o 
  -3 -18   1      383.69      358.22     94.48 o 
  -2 -18   1     2814.18     2981.71    116.11 o 
  -1 -18   1     1827.51     1822.64     56.84 o 
   0 -18   1      452.00      429.62     59.17 o 
   1 -18   1      734.03      612.75     55.58 o 
   2 -18   1       20.35      -14.07     51.31 o 
   3 -18   1       72.58       55.00     50.93 o 
   4 -18   1     2074.86     2105.30    152.58 o 
   5 -18   1      230.75      162.86    144.43 o 
   6 -18   1      203.77       26.77    127.36 o 
   7 -18   1      290.99      316.03    207.39 o 
   8 -18   1      870.80      659.51    270.05 o 
  -7 -17   1      675.26      604.99    366.86 o 
  -6 -17   1     2437.75     2451.02    281.11 o 
  -5 -17   1     2240.30     2141.29    133.76 o 
  -4 -17   1        2.61        6.98     74.01 o 
  -3 -17   1     3935.83     4137.96    156.07 o 
  -2 -17   1      913.02      802.88     73.91 o 
  -1 -17   1      905.83      884.26     48.79 o 
   0 -17   1      221.60      153.65     38.12 o 
   1 -17   1     1841.43     1693.25     81.38 o 
   2 -17   1     1207.91     1144.12    100.88 o 
   3 -17   1     1863.51     1940.69    117.47 o 
   4 -17   1     3160.02     3793.31    161.70 o 
   5 -17   1     1966.10     2207.45    226.88 o 
   6 -17   1       80.03       33.85    122.03 o 
   7 -17   1      114.62      245.70    228.15 o 
   8 -17   1     1138.42      866.12    627.60 o 
  -7 -16   1      941.49      809.86    335.72 o 
  -6 -16   1       33.99     -142.69    142.69 o 
  -5 -16   1      536.51      219.71     77.60 o 
  -4 -16   1      523.63      421.57    137.06 o 
  -3 -16   1     2773.91     2774.71    124.06 o 
  -2 -16   1      212.55      121.93     29.88 o 
  -1 -16   1     1007.43      936.25     91.57 o 
   0 -16   1      949.24      936.64     49.28 o 
   1 -16   1     1119.90     1185.74     67.71 o 
   2 -16   1      263.60      169.75     61.60 o 
   3 -16   1       89.58       57.33     72.65 o 
   4 -16   1      390.33      463.66     71.30 o 
   5 -16   1      398.40      341.44    138.03 o 
   6 -16   1      233.83      225.62    129.01 o 
   7 -16   1       44.30        6.89    325.92 o 
   8 -16   1       85.14     -496.45    496.45 o 
  -8 -15   1      173.29      -19.79    449.31 o 
  -7 -15   1     1027.41      815.97    486.65 o 
  -6 -15   1      393.45       68.29    209.42 o 
  -5 -15   1     2278.40     2275.35    111.65 o 
  -4 -15   1     2645.92     2780.43    140.36 o 
  -3 -15   1     2917.97     3101.11    126.39 o 
  -2 -15   1      362.74      245.80     57.91 o 
  -1 -15   1     3925.03     4320.12    114.36 o 
   0 -15   1      198.20      176.35     29.49 o 
   1 -15   1      349.81      323.11     41.61 o 
   2 -15   1      431.33      326.50     57.91 o 
   3 -15   1      461.38      547.76     86.43 o 
   4 -15   1     1415.09     1412.14    125.52 o 
   5 -15   1      634.82      630.70    120.57 o 
   6 -15   1     1205.58     1061.29    212.33 o 
   7 -15   1      253.58       52.87    188.76 o 
   8 -15   1       37.81     -482.68    482.68 o 
  -8 -14   1      355.36     -308.85    371.80 o 
  -7 -14   1      581.47      206.13    425.93 o 
  -6 -14   1      633.21      596.46    220.87 o 
  -5 -14   1      588.41      689.68     93.22 o 
  -4 -14   1     2476.39     2613.30    122.51 o 
  -3 -14   1      965.83      903.27    108.16 o 
  -2 -14   1     3192.40     3154.56     87.59 o 
  -1 -14   1     1442.62     1455.50     51.31 o 
   0 -14   1     1984.09     2324.33     64.99 o 
   1 -14   1     1450.67     1346.95     61.98 o 
   2 -14   1      881.48      902.01     87.40 o 
   3 -14   1      861.43      757.38     60.14 o 
   4 -14   1       50.26       49.47     65.96 o 
   5 -14   1     1123.98      967.58    171.01 o 
   6 -14   1      786.89      624.30    217.48 o 
   7 -14   1      279.68      376.27    222.03 o 
   8 -14   1      487.16     1174.68    520.89 o 
  -8 -13   1      316.48     -301.77    446.88 o 
  -7 -13   1      983.64      918.99    287.70 o 
  -6 -13   1      179.22      108.06    116.59 o 
  -5 -13   1      186.91      144.43     74.59 o 
  -4 -13   1     1290.26     1202.81    111.65 o 
  -3 -13   1     2566.04     2672.95    105.54 o 
  -2 -13   1     1915.58     2062.82     80.51 o 
  -1 -13   1      905.59      828.19     39.96 o 
   0 -13   1     7531.87     7720.97    173.73 o 
   1 -13   1     1576.29     1444.15     55.19 o 
   2 -13   1     1440.95     1437.94     71.10 o 
   3 -13   1       47.07       65.96     53.25 o 
   4 -13   1      829.81      796.57    130.47 o 
   5 -13   1      632.54      508.58    142.20 o 
   6 -13   1      266.25     -194.58    194.58 o 
   7 -13   1      536.83      362.49    218.25 o 
   8 -13   1      846.95      789.30    533.99 o 
  -8 -12   1      222.85      637.59    409.73 o 
  -7 -12   1      316.13      379.95    140.85 o 
  -6 -12   1      955.24     1080.01    224.46 o 
  -5 -12   1     2231.96     2399.02    167.33 o 
  -4 -12   1     1230.18     1234.72     68.00 o 
  -3 -12   1      277.59      272.38     48.60 o 
  -2 -12   1     3296.90     3624.63     93.90 o 
  -1 -12   1     2767.67     2842.03     66.74 o 
   0 -12   1     2356.93     2476.04     72.56 o 
   1 -12   1     5839.00     6367.62    157.43 o 
   2 -12   1     3223.55     3202.87     96.03 o 
   3 -12   1       86.33       37.93     42.49 o 
   4 -12   1      113.65      107.86     55.97 o 
   5 -12   1      459.15      360.45    219.22 o 
   6 -12   1      268.13      115.92    187.60 o 
   7 -12   1      208.33      244.64    251.52 o 
   8 -12   1       26.59      252.40    501.40 o 
  -6 -11   1      549.44      526.13    188.28 o 
  -5 -11   1      281.39      215.83     73.82 o 
  -4 -11   1      195.77       87.01     48.31 o 
  -3 -11   1       12.51       74.11     45.30 o 
  -2 -11   1     3169.37     3445.08    108.93 o 
  -1 -11   1      901.92      899.39     40.93 o 
   0 -11   1     1916.68     1934.20     60.92 o 
   1 -11   1     2938.45     2960.46     86.43 o 
   2 -11   1     2658.42     2792.85    103.31 o 
   3 -11   1      617.91      607.22     48.69 o 
   4 -11   1      633.00      535.35     92.73 o 
   5 -11   1     1575.05     1485.37    205.74 o 
   6 -11   1      467.89      273.74    118.73 o 
   7 -11   1      165.55     1030.73    438.64 o 
   8 -11   1       41.91     -366.37    366.37 o 
  -9 -10   1      209.06       63.83    417.01 o 
  -6 -10   1     1930.11     2035.76    123.77 o 
  -5 -10   1      233.30      179.16     59.27 o 
  -4 -10   1     5081.26     5475.99    158.40 o 
  -3 -10   1      110.50        9.02     49.76 o 
  -2 -10   1      260.67      178.00     35.31 o 
  -1 -10   1      136.34      118.83     25.12 o 
   0 -10   1      717.02      556.98     28.32 o 
   1 -10   1      435.32      408.18     31.04 o 
   2 -10   1      238.26      170.04     46.95 o 
   3 -10   1     3171.08     3327.71    111.45 o 
   4 -10   1       65.09       23.77     48.02 o 
   5 -10   1     1265.41     1361.31    233.87 o 
   6 -10   1      985.60      910.16    213.11 o 
   7 -10   1       41.41     -362.49    362.49 o 
   8 -10   1      216.23      892.60    611.01 o 
  -9  -9   1      123.16     -119.80    633.32 o 
  -6  -9   1      360.44      312.73    130.08 o 
  -5  -9   1      262.08      160.92     60.72 o 
  -4  -9   1      565.96      518.86     63.05 o 
  -3  -9   1      464.28      469.39     47.82 o 
  -2  -9   1      846.28      720.23     46.08 o 
  -1  -9   1     1155.88     1084.86     43.84 o 
   0  -9   1      186.43      165.10     20.76 o 
   1  -9   1      793.41      817.81     48.31 o 
   2  -9   1     1524.12     1438.04     54.51 o 
   3  -9   1      505.33      445.52     51.41 o 
   4  -9   1      322.12      238.72     53.35 o 
   5  -9   1       50.59      -74.69     78.57 o 
   6  -9   1       96.96      126.59    180.23 o 
   7  -9   1      844.56      862.63    435.15 o 
  -9  -8   1       27.04      407.50    452.02 o 
  -7  -8   1      686.56      549.22    307.10 o 
  -6  -8   1      714.46      641.27    130.56 o 
  -5  -8   1      616.41      549.41     65.48 o 
  -4  -8   1      720.94      814.32     60.04 o 
  -3  -8   1      105.56       51.70     37.15 o 
  -2  -8   1     3059.99     3212.96     74.79 o 
  -1  -8   1      489.10      497.81     30.26 o 
   0  -8   1      340.68      291.49     21.92 o 
   1  -8   1      498.06      562.99     35.79 o 
   2  -8   1       73.57       42.87     26.48 o 
   3  -8   1       83.30       36.86     39.29 o 
   4  -8   1     1114.53     1132.68    115.04 o 
   5  -8   1      514.81      309.63    110.87 o 
   6  -8   1      368.81      332.23    131.34 o 
   7  -8   1     1057.17     1139.47    263.36 o 
  -9  -7   1      173.64      -42.87    540.39 o 
  -6  -7   1      704.73      638.94    106.80 o 
  -5  -7   1     2947.80     3009.26    131.44 o 
  -4  -7   1      500.37      472.68     53.74 o 
  -3  -7   1     2484.70     2595.84     79.54 o 
  -2  -7   1     4765.91     5049.18    107.57 o 
  -1  -7   1      243.87      229.60     20.08 o 
   0  -7   1      521.30      517.11     23.67 o 
   1  -7   1       41.12       14.94     20.18 o 
   2  -7   1      152.74      120.67     24.15 o 
   3  -7   1     1027.46      986.79     56.16 o 
   4  -7   1      605.19      568.42     63.63 o 
   5  -7   1      343.25      287.32     89.92 o 
   6  -7   1      717.13      505.96    125.91 o 
   7  -7   1      665.64      513.13    251.43 o 
   8  -7   1      509.42      474.33    239.59 o 
  -9  -6   1      110.39     -412.93    516.82 o 
  -8  -6   1      301.67       51.70    366.66 o 
  -6  -6   1     1003.90      799.87    148.80 o 
  -5  -6   1     1510.94     1740.48     94.67 o 
  -4  -6   1      252.83      242.70     47.43 o 
  -3  -6   1     1263.47     1317.27     51.90 o 
  -2  -6   1     1489.64     1601.97     42.97 o 
  -1  -6   1     2038.72     2053.89     46.56 o 
   0  -6   1     1034.08      988.05     32.79 o 
   1  -6   1     1411.21     1494.30     48.79 o 
   2  -6   1     3727.31     4007.78    103.01 o 
   3  -6   1      463.36      408.96     40.74 o 
   4  -6   1     1206.70     1132.29    114.85 o 
   5  -6   1      950.11      900.56     94.67 o 
   6  -6   1       52.59       31.72    137.55 o 
   7  -6   1     1107.82      851.18    341.35 o 
  -9  -5   1       24.61       11.25    444.65 o 
  -8  -5   1      634.99      446.88    441.06 o 
  -7  -5   1     1350.32     1822.94    306.81 o 
  -6  -5   1      451.39      388.88    115.04 o 
  -5  -5   1      504.27      520.60     54.22 o 
  -4  -5   1      840.45      864.18     58.59 o 
  -3  -5   1      516.42      457.36     39.67 o 
  -2  -5   1      541.31      581.71     30.36 o 
  -1  -5   1       86.78       70.03     16.78 o 
   0  -5   1      485.75      471.52     26.58 o 
   1  -5   1     1118.86     1107.46     37.44 o 
   2  -5   1      421.87      407.69     36.96 o 
   3  -5   1       33.14       81.87     31.53 o 
   4  -5   1      426.92      385.68     46.56 o 
   5  -5   1      113.54      -35.41    105.34 o 
   6  -5   1       72.10      145.99    144.92 o 
   7  -5   1        5.14      -87.01    224.27 o 
  -9  -4   1      126.64     1137.82    550.48 o 
  -7  -4   1     1860.66     2175.05    400.03 o 
  -6  -4   1     1469.14     1494.49    175.28 o 
  -5  -4   1      490.05      591.70     86.43 o 
  -4  -4   1      501.92      377.14     44.43 o 
  -3  -4   1     1234.73     1451.91     51.31 o 
  -2  -4   1     1734.29     1717.30     52.67 o 
  -1  -4   1      415.41      425.93     24.44 o 
   0  -4   1       13.53       -7.08     15.71 o 
   1  -4   1      235.51      248.03     18.92 o 
   2  -4   1     4913.20     5280.24    108.25 o 
   3  -4   1      633.46      615.18     42.97 o 
   4  -4   1      698.35      718.87     54.03 o 
   5  -4   1       70.52      -23.57     72.85 o 
   6  -4   1      529.31      541.65    113.10 o 
   7  -4   1       82.29     -197.40    197.40 o 
  -7  -3   1      141.29     -197.88    274.90 o 
  -6  -3   1      189.50      295.27    128.14 o 
  -5  -3   1     1723.17     1732.34    173.05 o 
  -4  -3   1     1812.60     1838.84     71.78 o 
  -3  -3   1      129.15      100.30     34.14 o 
  -2  -3   1      287.13      320.49     23.67 o 
  -1  -3   1      209.84      192.64     16.49 o 
   0  -3   1       32.11        7.37     13.00 o 
   1  -3   1     1159.24     1092.42     40.84 o 
   2  -3   1     3205.24     3627.25     75.56 o 
   3  -3   1     1598.34     1626.41     70.62 o 
   4  -3   1     2303.85     2729.70    126.59 o 
   5  -3   1       46.53      128.91     73.14 o 
   6  -3   1      529.98      532.24    132.60 o 
   7  -3   1      517.63      407.40    295.56 o 
   8  -3   1       54.62     -308.17    436.70 o 
  -8  -2   1      110.60       21.73    252.59 o 
  -6  -2   1      779.38      874.95    246.58 o 
  -5  -2   1      557.40      605.09     73.33 o 
  -4  -2   1      151.56       31.72     42.58 o 
  -3  -2   1      948.52      955.07     69.26 o 
  -2  -2   1      221.27      204.87     19.69 o 
  -1  -2   1      706.69      728.18     26.00 o 
   0  -2   1      152.97      138.91     13.00 o 
   1  -2   1      135.92      100.49     16.49 o 
   2  -2   1     2701.03     2905.85     64.31 o 
   3  -2   1      891.77      928.10     40.16 o 
   4  -2   1     1624.83     1461.80     77.41 o 
   5  -2   1      340.60      300.70     67.71 o 
   6  -2   1       41.05      -31.23     84.58 o 
   7  -2   1      599.90      947.50    308.95 o 
   8  -2   1     1524.28     1974.16    417.98 o 
  -9  -1   1      538.21      361.04    388.59 o 
  -8  -1   1       84.44       51.51    171.98 o 
  -7  -1   1      554.12      334.75    352.02 o 
  -6  -1   1     1137.85      923.93    198.56 o 
  -5  -1   1      414.20      337.85     91.86 o 
  -4  -1   1      638.28      491.89     58.69 o 
  -3  -1   1      658.33      693.17     37.93 o 
  -2  -1   1       51.92      -17.56     23.57 o 
  -1  -1   1        2.82       10.48     11.74 o 
   0  -1   1       64.98       64.70      7.66 o 
   1  -1   1      680.10      626.92     29.39 o 
   2  -1   1     5340.85     5977.48    111.74 o 
   3  -1   1      295.13      311.76     33.56 o 
   4  -1   1     1366.24     1334.25    119.41 o 
   5  -1   1      327.03      444.26    112.04 o 
   6  -1   1      165.43      174.80    129.01 o 
   7  -1   1      168.13      175.86    197.88 o 
  -9   0   1       43.96     -490.05    606.35 o 
  -8   0   1      139.37      247.55    255.31 o 
  -7   0   1     3046.56     3040.00    420.11 o 
  -6   0   1      300.21      237.94    233.09 o 
  -5   0   1       84.38       49.57     65.18 o 
  -4   0   1       68.20        0.10     68.87 o 
  -3   0   1     1114.13     1180.01     64.70 o 
  -2   0   1       12.71      -19.79     19.79 o 
  -1   0   1      340.75      335.91     15.71 o 
   0   0   1       57.20       37.64      9.12 o 
   1   0   1      567.67      557.08     20.95 o 
   2   0   1     1205.65     1210.47     37.35 o 
   3   0   1      356.89      335.23     39.29 o 
   4   0   1     2831.01     2939.41    109.42 o 
   5   0   1      467.36      496.16     81.00 o 
   6   0   1      527.80      678.81    110.48 o 
   7   0   1      513.36      674.83    193.61 o 
  -9   1   1      532.68      289.94    470.55 o 
  -6   1   1     1159.45     1113.86    230.96 o 
  -5   1   1      398.31      176.44     70.91 o 
  -4   1   1      637.52      563.28     76.15 o 
  -3   1   1      662.06      763.01     41.03 o 
  -2   1   1       54.84       63.34     31.43 o 
  -1   1   1        2.73      -13.58     13.58 o 
   0   1   1       63.30       57.81      8.92 o 
   1   1   1      665.86      645.73     30.17 o 
   2   1   1     5308.04     6011.53    128.14 o 
   3   1   1      290.44      245.61     34.53 o 
   4   1   1     1410.02     1471.79     79.83 o 
   5   1   1      317.60      374.81     84.78 o 
   6   1   1      169.91       36.76    223.97 o 
   7   1   1      165.62     -249.10    258.60 o 
  -9   2   1      354.51      324.37    502.95 o 
  -8   2   1      104.48      154.72    246.09 o 
  -7   2   1      312.46      278.49    299.34 o 
  -6   2   1      772.46      725.47    251.23 o 
  -5   2   1      558.91      503.73     74.98 o 
  -4   2   1      153.03       95.84     60.92 o 
  -3   2   1      947.01      906.57     48.50 o 
  -2   2   1      228.60      181.20     21.73 o 
  -1   2   1      712.10      637.10     29.39 o 
   0   2   1      151.53      125.23      9.60 o 
   1   2   1      136.01      151.13     17.65 o 
   2   2   1     2671.51     2946.40    105.92 o 
   3   2   1      875.61      776.98     42.97 o 
   4   2   1     1675.80     1618.56     96.61 o 
   5   2   1      323.73      224.17     89.24 o 
   6   2   1       41.98       11.83    157.63 o 
   7   2   1      612.20      628.47    290.52 o 
   8   2   1     1486.83     1314.85    233.19 o 
  -9   3   1      270.36      561.83    274.32 o 
  -7   3   1      139.51     -101.17    150.74 o 
  -6   3   1      193.31       79.44    285.38 o 
  -5   3   1     1734.10     1704.89    160.54 o 
  -4   3   1     1811.88     1891.03    105.44 o 
  -3   3   1      120.24       72.07     36.57 o 
  -2   3   1      290.06      261.90     34.24 o 
  -1   3   1      207.43      170.62     14.55 o 
   0   3   1       32.13       26.77      8.54 o 
   1   3   1     1140.27     1194.18     35.99 o 
   2   3   1     3150.12     3499.89     86.72 o 
   3   3   1     1622.01     1546.48     63.54 o 
   4   3   1     2384.33     2623.10    164.80 o 
   5   3   1       42.19      139.20    102.82 o 
   6   3   1      521.04      559.11    134.44 o 
   8   3   1       59.44      358.71    204.67 o 
  -9   4   1      130.98      141.14    224.17 o 
  -8   4   1     1676.60     1517.48    286.64 o 
  -7   4   1     1788.68     1612.15    266.17 o 
  -6   4   1     1522.65     1705.18    243.37 o 
  -5   4   1      472.23      242.21    171.79 o 
  -4   4   1      493.62      488.50     57.04 o 
  -3   4   1     1258.08     1407.48     53.93 o 
  -2   4   1     1747.75     1831.67     63.44 o 
  -1   4   1      429.37      427.68     20.18 o 
   0   4   1       12.16        7.95      8.34 o 
   1   4   1      241.22      218.83     17.56 o 
   2   4   1     4927.59     5212.05    104.47 o 
   3   4   1      637.16      718.58     57.62 o 
   4   4   1      692.19      619.93     66.83 o 
   5   4   1       66.73      -14.16     85.36 o 
   6   4   1      522.89      652.52    154.33 o 
   7   4   1       82.05     -127.75    199.92 o 
   8   4   1      176.73      113.20    366.86 o 
  -9   5   1       22.00      250.84    394.50 o 
  -8   5   1      651.06      761.36    203.22 o 
  -7   5   1     1343.76      960.99    355.51 o 
  -6   5   1      456.70      331.84    260.25 o 
  -5   5   1      504.53      518.57     91.57 o 
  -4   5   1      826.79      841.97     77.31 o 
  -3   5   1      504.10      478.70     39.58 o 
  -2   5   1      547.55      568.62     42.00 o 
  -1   5   1       88.44       76.44     12.03 o 
   0   5   1      484.54      468.32     21.92 o 
   1   5   1     1115.14     1092.13     32.11 o 
   2   5   1      402.98      334.07     25.51 o 
   3   5   1       35.51       69.94     33.76 o 
   4   5   1      432.78      368.70    104.47 o 
   5   5   1      105.78       11.54     68.77 o 
   6   5   1       68.87      119.31    132.89 o 
   8   5   1       73.77      332.81    243.37 o 
  -9   6   1      103.78      167.91    370.35 o 
  -8   6   1      305.05      139.29    217.09 o 
  -7   6   1      484.39      556.98    262.39 o 
  -6   6   1     1024.34      938.29    168.59 o 
  -5   6   1     1523.08     1779.96    108.54 o 
  -4   6   1      235.95      165.39     38.41 o 
  -3   6   1     1283.26     1266.35     49.28 o 
  -2   6   1     1479.64     1613.03     52.67 o 
  -1   6   1     2040.46     2100.94     50.15 o 
   0   6   1     1038.93     1030.05     45.01 o 
   1   6   1     1405.57     1485.66     42.29 o 
   2   6   1     3783.66     4106.14    109.13 o 
   3   6   1      449.08      328.54     31.23 o 
   4   6   1     1188.83     1073.41     93.80 o 
   5   6   1      945.91      880.96    237.94 o 
   6   6   1       50.95     -177.12    177.12 o 
   8   6   1      391.55      629.92    148.80 o 
  -9   7   1      167.64      -89.63    440.00 o 
  -8   7   1      294.13      683.86    444.65 o 
  -7   7   1      405.84      617.99    273.93 o 
  -6   7   1      708.20      940.33    293.14 o 
  -5   7   1     2968.47     3084.24    137.55 o 
  -4   7   1      490.33      435.15     48.40 o 
  -3   7   1     2475.45     2698.46     78.86 o 
  -2   7   1     4764.25     5079.06    110.39 o 
  -1   7   1      245.56      226.88     14.94 o 
   0   7   1      523.19      460.75     22.12 o 
   1   7   1       41.13      -18.04     26.68 o 
   2   7   1      177.85      111.36     26.48 o 
   3   7   1     1005.40     1013.27     65.67 o 
   4   7   1      598.69      592.67     77.12 o 
   5   7   1      363.19      208.26     86.62 o 
   6   7   1      719.57      458.43    330.87 o 
   7   7   1      654.67      861.56    176.83 o 
   8   7   1      513.73      800.26    258.90 o 
  -9   8   1       25.22      193.71    494.12 o 
  -8   8   1     1984.14     1784.81    518.86 o 
  -7   8   1      697.90      971.07    184.30 o 
  -6   8   1      730.46      505.67    166.74 o 
  -5   8   1      609.90      773.29     93.41 o 
  -4   8   1      705.68      766.21     65.57 o 
  -3   8   1      110.77       77.70     40.55 o 
  -2   8   1     3055.49     3234.49     76.05 o 
  -1   8   1      494.37      489.37     20.47 o 
   0   8   1      344.40      331.26     24.74 o 
   1   8   1      516.09      507.12     38.12 o 
   2   8   1       84.51       73.04     24.64 o 
   3   8   1       85.26       80.22     37.54 o 
   4   8   1     1089.83     1225.12    132.99 o 
   5   8   1      524.62      553.97    150.55 o 
   6   8   1      369.07      264.52    144.82 o 
   7   8   1     1051.40      436.02    430.39 o 
   8   8   1      174.88     -194.58    194.58 o 
  -9   9   1      121.18     -291.68    381.21 o 
  -8   9   1      657.32      504.70    243.28 o 
  -7   9   1     1578.37     1705.86    242.02 o 
  -6   9   1      355.03      374.23     96.13 o 
  -5   9   1      254.95      203.80     62.27 o 
  -4   9   1      596.67      586.76     62.57 o 
  -3   9   1      457.27      461.63     40.64 o 
  -2   9   1      849.73      857.49     46.95 o 
  -1   9   1     1176.02     1077.10     25.41 o 
   0   9   1      194.45      194.49     18.24 o 
   1   9   1      782.44      710.72     50.05 o 
   2   9   1     1501.55     1440.17     51.70 o 
   3   9   1      512.78      476.27     50.05 o 
   4   9   1      327.28      255.31     56.65 o 
   5   9   1       49.54       51.41     80.03 o 
   6   9   1       94.23       99.72    191.19 o 
   7   9   1      827.63      674.74    165.48 o 
   8   9   1        8.56       84.29    418.95 o 
  -9  10   1      213.29       77.70    500.43 o 
  -8  10   1      207.62      -96.61    415.84 o 
  -7  10   1     1413.27     1924.69    162.28 o 
  -6  10   1     1911.05     2181.35    150.16 o 
  -5  10   1      228.78      199.63     57.13 o 
  -4  10   1     5035.62     5216.60    152.39 o 
  -3  10   1      104.13       21.24     31.62 o 
  -2  10   1      271.82      249.58     26.29 o 
  -1  10   1      149.76      122.51     17.27 o 
   0  10   1      723.51      605.87     35.99 o 
   1  10   1      423.30      437.47     36.67 o 
   2  10   1      239.91      234.84     36.67 o 
   3  10   1     3208.97     3336.44     95.45 o 
   4  10   1       67.21        4.66     57.91 o 
   5  10   1     1299.59     1240.35    130.56 o 
   6  10   1      995.24     1130.84    373.84 o 
   7  10   1       42.16       -9.41    128.72 o 
   8  10   1      233.52       73.72    257.05 o 
  -8  11   1     1469.02     1430.47    268.98 o 
  -7  11   1      498.88      539.81    171.21 o 
  -6  11   1      548.56      573.27    131.34 o 
  -5  11   1      285.00      244.05     60.92 o 
  -4  11   1      194.57       97.29     49.18 o 
  -3  11   1       12.97       37.93     38.70 o 
  -2  11   1     3116.91     3390.08     87.59 o 
  -1  11   1      887.32      886.68     33.08 o 
   0  11   1     1933.05     1991.43     51.60 o 
   1  11   1     2924.80     2943.20     87.69 o 
   2  11   1     2686.04     2589.24     79.15 o 
   3  11   1      629.61      642.05     53.16 o 
   4  11   1      628.80      564.64     77.79 o 
   5  11   1     1588.16     1695.77    116.59 o 
   6  11   1      480.65      428.65    159.57 o 
   7  11   1      167.37      169.17    142.98 o 
   8  11   1       47.39      239.20    232.90 o 
  -8  12   1      244.87      278.30    181.88 o 
  -7  12   1      334.63      228.05    121.74 o 
  -6  12   1      970.23     1090.58    161.51 o 
  -5  12   1     2251.13     2359.64     96.90 o 
  -4  12   1     1227.37     1250.15    142.01 o 
  -3  12   1      296.33      302.74     37.73 o 
  -2  12   1     3247.43     3522.87     80.80 o 
  -1  12   1     2787.18     2921.86     81.00 o 
   0  12   1     2359.13     2332.87     62.76 o 
   1  12   1     5804.71     6192.72    158.01 o 
   2  12   1     3183.81     3110.72     92.54 o 
   3  12   1       84.62       65.18     35.89 o 
   4  12   1      115.22      118.05     75.95 o 
   5  12   1      453.02      389.56     91.28 o 
   6  12   1      269.25       10.38    179.55 o 
   7  12   1      195.60      566.48    179.45 o 
   8  12   1       22.42      260.84    240.27 o 
  -8  13   1      322.37      985.82    264.13 o 
  -7  13   1      977.23      922.48    149.38 o 
  -6  13   1      182.22       65.48    152.19 o 
  -5  13   1      177.61      116.21     74.59 o 
  -4  13   1     1288.77     1104.55     67.51 o 
  -3  13   1     2590.55     2690.61     81.67 o 
  -2  13   1     1929.59     1905.48     57.13 o 
  -1  13   1      906.71      816.65     41.42 o 
   0  13   1     7475.13     7774.13    160.92 o 
   1  13   1     1612.88     1578.49     60.33 o 
   2  13   1     1469.77     1566.56     62.18 o 
   3  13   1       47.92       81.97     48.89 o 
   4  13   1      806.94      758.45     70.33 o 
   5  13   1      613.68      584.04    123.09 o 
   6  13   1      264.63       82.94    164.61 o 
   7  13   1      521.04      539.03    194.49 o 
   8  13   1      859.63      870.00    231.93 o 
  -8  14   1      349.55      976.51    493.54 o 
  -7  14   1      599.47      584.72    166.36 o 
  -6  14   1      645.36      969.81    151.90 o 
  -5  14   1      588.68      533.50    134.54 o 
  -4  14   1     2538.96     2571.68    115.82 o 
  -3  14   1      969.51      909.58     46.37 o 
  -2  14   1     3206.37     3244.87     78.76 o 
  -1  14   1     1439.98     1597.80     57.62 o 
   0  14   1     1982.03     2260.51     72.75 o 
   1  14   1     1454.58     1494.49     57.72 o 
   2  14   1      884.57      943.91     54.51 o 
   3  14   1      839.81      687.74     59.56 o 
   4  14   1       50.83      151.32     70.91 o 
   5  14   1     1122.29      732.94    146.86 o 
   6  14   1      774.52      863.11    168.20 o 
   7  14   1      272.42      191.96    222.23 o 
   8  14   1      495.04      749.23    258.99 o 
  -8  15   1      178.12      484.32    241.14 o 
  -7  15   1     1014.68     1000.85    178.87 o 
  -6  15   1      380.70      623.52    149.48 o 
  -5  15   1     2281.91     2532.88    243.08 o 
  -4  15   1     2690.89     2924.67    139.20 o 
  -3  15   1     2912.32     3136.62    133.09 o 
  -2  15   1      367.47      295.85     46.46 o 
  -1  15   1     3969.36     4243.10    113.20 o 
   0  15   1      192.08      155.40     35.89 o 
   1  15   1      376.82      321.46     43.26 o 
   2  15   1      421.87      466.96     51.99 o 
   3  15   1      463.42      471.81     60.43 o 
   4  15   1     1438.46     1407.87    239.49 o 
   5  15   1      640.95      513.81    117.56 o 
   6  15   1     1170.60     1162.75    301.28 o 
   7  15   1      255.20     -235.32    235.32 o 
   8  15   1       38.98      -34.73    225.82 o 
  -7  16   1      921.83     1200.87    164.32 o 
  -6  16   1       33.62       43.26    120.86 o 
  -5  16   1      547.37      519.25    132.99 o 
  -4  16   1      516.13      521.19     59.07 o 
  -3  16   1     2773.22     2906.63     89.05 o 
  -2  16   1      205.77      120.09     37.05 o 
  -1  16   1     1000.17      792.79     90.40 o 
   0  16   1      947.09      913.26     46.08 o 
   1  16   1     1127.46     1095.33     70.42 o 
   2  16   1      274.44      172.86     41.23 o 
   3  16   1       89.93      117.47     52.19 o 
   4  16   1      379.46      231.54     97.78 o 
   5  16   1      403.46      338.53    112.52 o 
   6  16   1      229.95      339.99    175.28 o 
   7  16   1       48.35      140.46    229.60 o 
   8  16   1       82.07      181.29    206.42 o 
  -7  17   1      671.80     1076.22    169.65 o 
  -6  17   1     2417.35     2857.64    317.97 o 
  -5  17   1     2240.66     2622.03    326.21 o 
  -4  17   1        4.28       15.71     47.43 o 
  -3  17   1     3953.11     4289.96    150.55 o 
  -2  17   1      885.79      836.83     50.93 o 
  -1  17   1      892.11      867.09     61.50 o 
   0  17   1      224.31      159.57     33.08 o 
   1  17   1     1919.07     1830.89     74.59 o 
   2  17   1     1237.14     1236.66     65.86 o 
   3  17   1     1880.39     1966.21     88.85 o 
   4  17   1     3183.18     3452.55    166.45 o 
   5  17   1     1982.64     1856.69    133.09 o 
   6  17   1       83.95       13.77    129.69 o 
   7  17   1      120.25      -58.39    179.84 o 
   8  17   1     1116.42     1558.22    312.73 o 
  -8  18   1      701.59      514.78    241.24 o 
  -7  18   1       22.63      128.43    241.92 o 
  -6  18   1      799.19      717.61    159.47 o 
  -5  18   1     1946.85     2157.69    161.80 o 
  -4  18   1     1437.55     1421.64    104.86 o 
  -3  18   1      404.52      381.31     69.94 o 
  -2  18   1     2809.54     3113.24     77.21 o 
  -1  18   1     1850.57     1864.35     92.05 o 
   0  18   1      451.31      341.83     53.35 o 
   1  18   1      712.98      614.11     44.81 o 
   2  18   1       27.11        9.70     42.49 o 
   3  18   1       68.32      128.14     53.25 o 
   4  18   1     2142.74     2115.88    156.46 o 
   5  18   1      237.99      211.75    108.25 o 
   6  18   1      205.56      346.39    155.69 o 
   7  18   1      293.47      439.32    222.81 o 
   8  18   1      872.53     1223.57    393.53 o 
  -8  19   1      363.53      881.93    400.42 o 
  -7  19   1      669.36      499.94    246.77 o 
  -6  19   1      340.43      382.47    154.52 o 
  -5  19   1     1338.50     1369.94    164.80 o 
  -4  19   1      300.66      241.14     87.30 o 
  -3  19   1      645.95      604.31     53.45 o 
  -2  19   1      437.02      422.92     31.91 o 
  -1  19   1     1549.11     1511.08     71.68 o 
   0  19   1     1787.25     1964.46     92.05 o 
   1  19   1     1105.36     1195.05    114.85 o 
   2  19   1      916.94      852.64     82.16 o 
   3  19   1      423.25      420.11     61.40 o 
   4  19   1     1490.51     1293.12    148.31 o 
   5  19   1      549.82      510.22    110.77 o 
   6  19   1      202.78       -5.34    174.31 o 
   7  19   1        6.92       -6.01    184.40 o 
   8  19   1      101.44     -341.64    341.64 o 
  -8  20   1      116.64      301.67    293.62 o 
  -7  20   1      458.68      195.26    322.92 o 
  -5  20   1     1839.39     2191.34    161.80 o 
  -4  20   1      937.36      986.40    100.30 o 
  -3  20   1     3989.86     4367.75    130.95 o 
  -2  20   1     2348.15     2079.79     61.79 o 
  -1  20   1     2536.30     2609.81    160.25 o 
   0  20   1     9512.68    10740.70    281.88 o 
   1  20   1      396.43      309.34     47.24 o 
   2  20   1     2479.96     2460.91    107.28 o 
   3  20   1      481.62      580.84     99.43 o 
   4  20   1      221.72       70.33    100.10 o 
   5  20   1      383.64      257.05    146.37 o 
   6  20   1      306.60      232.61    236.58 o 
   7  20   1       81.79       27.16    211.56 o 
  -8  21   1      520.13      -89.82    640.40 o 
  -7  21   1      228.30        4.07    163.06 o 
  -5  21   1      325.53      388.49    118.15 o 
  -4  21   1     2050.38     2220.54    119.80 o 
  -3  21   1     3766.46     3825.61    118.05 o 
  -2  21   1      892.43      787.16     48.02 o 
  -1  21   1     4253.93     4680.29    118.92 o 
   0  21   1      965.44      834.50     74.79 o 
   1  21   1    10085.35    11002.22    223.39 o 
   2  21   1     6554.54     6943.70    200.69 o 
   3  21   1     3044.35     3247.49    132.70 o 
   4  21   1     3653.39     3795.54    153.75 o 
   5  21   1     1581.14     1767.65    172.66 o 
   6  21   1     2659.60     3146.71    330.58 o 
   7  21   1      318.55      421.08    306.81 o 
  -8  22   1      186.55      433.59    315.74 o 
  -7  22   1      145.39      -58.78    302.45 o 
  -5  22   1       61.91      -50.73    195.84 o 
  -4  22   1     2698.29     2775.68    152.68 o 
  -3  22   1     2094.22     2051.66    148.51 o 
  -2  22   1      609.14      535.64     60.14 o 
  -1  22   1      751.89      660.67     64.31 o 
   0  22   1      309.13       81.87     52.09 o 
   1  22   1     5588.05     6294.67    117.56 o 
   2  22   1      433.85      313.41     68.29 o 
   3  22   1     1724.67     1748.34    109.61 o 
   4  22   1     1474.45     1681.90    226.01 o 
   5  22   1       23.98      -44.52    128.33 o 
   6  22   1      132.45      199.34    223.30 o 
   7  22   1      220.12      591.41    394.21 o 
   8  22   1       64.63       -4.66    268.89 o 
  -8  23   1      829.32      113.30    591.61 o 
  -6  23   1     2178.62     2013.25    370.93 o 
  -5  23   1       62.95       95.45    127.17 o 
  -4  23   1      887.90      781.44    154.52 o 
  -3  23   1     3138.03     3214.90    127.94 o 
  -2  23   1     4001.02     4275.12     94.67 o 
  -1  23   1       68.57      100.40     58.20 o 
   0  23   1     1597.96     1464.42     75.47 o 
   1  23   1     1429.10     1432.31     92.54 o 
   2  23   1     1350.15     1433.67    112.42 o 
   3  23   1     2728.54     2760.93    120.38 o 
   4  23   1      827.24      842.16    109.03 o 
   5  23   1      515.33      772.42    175.38 o 
   6  23   1       50.58      -24.44    137.06 o 
   7  23   1      101.15      247.93    343.87 o 
  -7  24   1      733.20      268.69    377.53 o 
  -6  24   1     1061.58      431.46    325.15 o 
  -5  24   1      283.66       14.55    167.04 o 
  -4  24   1      260.80      145.99    187.21 o 
  -3  24   1      617.99      637.39     79.54 o 
  -2  24   1     3491.51     3582.63     98.26 o 
  -1  24   1     1107.28      970.69     83.03 o 
   0  24   1     3451.53     3706.69    145.70 o 
   1  24   1     1855.55     1782.78     99.52 o 
   2  24   1     1767.41     1679.28     93.90 o 
   3  24   1     2443.04     2452.37    106.89 o 
   4  24   1      348.27      430.78    109.32 o 
   5  24   1     1758.01     1690.72    184.01 o 
   6  24   1      301.40       61.50    229.99 o 
  -7  25   1       22.52     -174.31    401.97 o 
  -6  25   1      971.72      585.98    311.66 o 
  -5  25   1       54.95       56.26    132.02 o 
  -4  25   1     1862.70     1681.12    172.86 o 
  -3  25   1     1181.44     1287.88    148.80 o 
  -2  25   1      672.36      509.45     54.22 o 
  -1  25   1     3771.11     3767.80    204.09 o 
   0  25   1     1025.25      906.67     71.10 o 
   1  25   1     1847.70     2054.38    138.71 o 
   2  25   1      788.96      643.60     75.08 o 
   3  25   1     3764.90     3886.63    138.42 o 
   4  25   1      379.96      426.51     83.23 o 
   5  25   1      409.16      420.60    124.26 o 
   6  25   1     1143.44      242.79    385.09 o 
   7  25   1      125.04      -37.25    389.17 o 
  -8  26   1        6.71     -232.80    335.62 o 
  -7  26   1       37.64     -181.88    299.34 o 
  -6  26   1       50.54     -258.99    323.11 o 
  -4  26   1     2831.36     2955.90    211.27 o 
  -3  26   1     4491.69     4837.33    429.62 o 
  -2  26   1     2244.99     2347.32    188.76 o 
  -1  26   1      949.15      870.58     99.43 o 
   0  26   1     3709.40     3762.56    114.75 o 
   1  26   1        8.30      -16.78     84.58 o 
   2  26   1      668.69      594.61     83.42 o 
   3  26   1      743.52      640.11     87.59 o 
   4  26   1      407.33      367.44    185.27 o 
   5  26   1      114.78      101.46    161.31 o 
   7  26   1     1926.87     1741.45    589.57 o 
  -7  27   1      657.23      950.12    292.07 o 
  -6  27   1      212.94      145.79    228.53 o 
  -4  27   1      588.42      233.67    241.34 o 
  -3  27   1     1780.25     1948.16    310.89 o 
  -2  27   1     1474.48     1516.80    106.12 o 
  -1  27   1      552.82      342.70     72.65 o 
   0  27   1     6630.84     7204.54    187.41 o 
   1  27   1     1968.33     1923.72    106.41 o 
   2  27   1       88.04       28.71     76.15 o 
   3  27   1      113.46       86.04     54.90 o 
   4  27   1      608.57      619.74    126.00 o 
   5  27   1     1041.30      914.43    261.22 o 
   6  27   1      416.10      774.26    384.32 o 
   7  27   1      332.23      559.40    562.22 o 
  -7  28   1      750.54     -116.59    387.71 o 
  -6  28   1      804.38      991.54    222.81 o 
  -5  28   1     1047.83      883.87    161.41 o 
  -4  28   1      310.73      -24.15    256.57 o 
  -3  28   1     1697.10     1942.15    247.06 o 
  -2  28   1     2029.38     1832.73    144.73 o 
  -1  28   1     1385.28     1255.19    110.87 o 
   0  28   1      318.25       38.99    109.90 o 
   1  28   1     2333.63     2302.22    124.84 o 
   2  28   1     1241.12     1279.05     95.64 o 
   3  28   1      551.75      510.71     71.68 o 
   4  28   1      566.60      414.19    196.52 o 
   5  28   1      398.44      386.94    173.73 o 
   6  28   1      187.11      124.16    336.88 o 
   7  28   1      274.29      145.21    607.42 o 
  -7  29   1       14.96      464.92    405.95 o 
  -6  29   1      548.54      410.22    377.43 o 
  -5  29   1       62.71      -54.81    162.67 o 
  -4  29   1      396.97      174.02    259.77 o 
  -3  29   1      687.43      608.68    258.99 o 
  -2  29   1      605.45      574.54    119.02 o 
  -1  29   1      562.31      237.46     82.35 o 
   0  29   1       92.98      255.99     86.52 o 
   1  29   1     4400.81     4536.05    147.25 o 
   2  29   1      297.61       66.93    120.18 o 
   3  29   1     2507.73     2894.21    159.28 o 
   4  29   1      253.18      -82.45    269.18 o 
   5  29   1      363.04      189.15    343.38 o 
   7  29   1      363.86      918.89    409.54 o 
  -7  30   1     1185.33     1231.52    249.78 o 
  -6  30   1      507.46      223.20    460.85 o 
  -5  30   1      798.72      672.31    173.83 o 
  -4  30   1     1163.56      714.31    213.79 o 
  -3  30   1     4369.15     4140.38    296.14 o 
  -2  30   1      816.41      376.75    201.08 o 
  -1  30   1     2389.51     1762.21    199.63 o 
   0  30   1     3624.57     3681.86    238.52 o 
   1  30   1      678.63      810.64     96.81 o 
   2  30   1     1637.19     1565.40    164.32 o 
   3  30   1      181.88      215.05    127.27 o 
   4  30   1     1904.95     1913.34    223.97 o 
   5  30   1     1643.41     1414.08    254.34 o 
   6  30   1      155.23      663.00    365.50 o 
   7  30   1      429.01      394.79    309.04 o 
  -7  31   1     1297.93     1131.13    346.58 o 
  -6  31   1      242.29      112.62    245.70 o 
  -5  31   1      579.10      565.13    243.28 o 
  -4  31   1     1351.47      766.79    232.41 o 
  -3  31   1     4730.69     4899.99    308.75 o 
  -2  31   1     2337.82     1977.55    142.11 o 
  -1  31   1     6979.86     8047.38    503.24 o 
   0  31   1     1409.47     1411.07    105.05 o 
   1  31   1      200.77      146.37     69.65 o 
   2  31   1      698.50      528.85    129.50 o 
   3  31   1      544.47      564.35    124.06 o 
   4  31   1      207.69      245.99    174.99 o 
   5  31   1      947.20      935.86    354.05 o 
   6  31   1      436.82      347.26    280.14 o 
   7  31   1      900.06      791.24    374.91 o 
  -7  32   1      150.10      472.88    446.59 o 
  -6  32   1      148.58      186.44    312.73 o 
  -5  32   1      483.34      344.35    203.80 o 
  -4  32   1      180.96      234.94    147.34 o 
  -3  32   1      153.11      211.17    102.53 o 
  -2  32   1     2948.87     2991.02    171.30 o 
  -1  32   1     2349.87     2466.63    162.57 o 
   0  32   1     1966.10     2043.03    180.03 o 
   1  32   1      152.66      -21.83     90.89 o 
   2  32   1      293.56      124.35    108.35 o 
   3  32   1      328.32      305.16    142.20 o 
   4  32   1      156.11      -28.62    191.48 o 
   5  32   1      929.45      770.19    421.95 o 
   6  32   1      630.28      216.02    281.40 o 
  -7  33   1      378.75      705.49    586.27 o 
  -6  33   1       96.70     -188.76    371.22 o 
  -5  33   1     1339.28      883.77    264.13 o 
  -4  33   1       16.42       68.58    149.38 o 
  -3  33   1      270.15       28.91    149.09 o 
  -2  33   1      443.74      148.31     97.19 o 
  -1  33   1      837.10      859.72    119.99 o 
   0  33   1     1190.45     1243.06    210.20 o 
   1  33   1      509.06      375.78    118.92 o 
   2  33   1       92.99       14.07    112.71 o 
   3  33   1      100.10      -96.71    369.67 o 
   4  33   1       37.79       47.63    167.71 o 
   5  33   1       54.28      -11.83    247.64 o 
   6  33   1       10.78      351.34    521.19 o 
  -7  34   1      192.85     -135.03    603.64 o 
  -6  34   1      157.39      173.44    371.61 o 
  -5  34   1     1673.51     1660.85    223.10 o 
  -4  34   1     2701.12     2489.52    241.82 o 
  -3  34   1     1912.70     2063.40    413.13 o 
  -2  34   1       47.67      -59.56    319.91 o 
  -1  34   1     1748.13     1603.91    170.92 o 
   0  34   1      504.06      378.69    139.10 o 
   1  34   1      191.54       97.19    136.58 o 
   2  34   1      638.54      480.35    135.12 o 
   3  34   1      838.96      683.27    271.31 o 
   4  34   1      123.08      276.74    241.73 o 
   5  34   1      553.51     1209.21    407.31 o 
   6  34   1        6.10     -172.18    336.40 o 
  -6  35   1      596.44      336.11    296.34 o 
  -5  35   1      240.47      298.37    250.46 o 
  -4  35   1     1346.71      898.32    192.45 o 
  -3  35   1     2182.41     1893.36    235.13 o 
  -2  35   1      475.77      395.67    199.53 o 
  -1  35   1     5475.55     6343.75    365.21 o 
   0  35   1      316.61      139.49    158.60 o 
   1  35   1     2312.90     2325.79    291.58 o 
   2  35   1       29.73      186.05    162.09 o 
   3  35   1     1785.38     1365.77    226.50 o 
   4  35   1       82.22      243.86    183.91 o 
   5  35   1      349.82      -67.90    272.38 o 
   6  35   1      215.57      222.33    323.50 o 
  -6  36   1      210.77      394.41    660.96 o 
  -5  36   1      212.79       -6.01    230.28 o 
  -4  36   1      609.92      691.62    202.83 o 
  -3  36   1      348.00      118.63    158.01 o 
  -2  36   1      509.71      320.30    210.69 o 
  -1  36   1     2344.87     2705.64    403.91 o 
   0  36   1     2092.92     2482.35    332.32 o 
   1  36   1     1488.42     1593.82    186.92 o 
   2  36   1      359.36      488.79    180.23 o 
   3  36   1      551.56      507.12    222.81 o 
   4  36   1      184.52      301.87    448.14 o 
   5  36   1      232.30      108.45    287.90 o 
   6  36   1      326.44      356.28    362.78 o 
  -6  37   1      265.99       -8.44    500.72 o 
  -5  37   1      677.76      424.18    231.44 o 
  -4  37   1      360.69       74.40    171.98 o 
  -3  37   1     1378.01     1365.97    242.60 o 
  -2  37   1     1141.41     1039.46    238.91 o 
  -1  37   1      124.52       80.41    199.72 o 
   0  37   1      541.63       59.75    222.91 o 
   1  37   1      452.52       18.24    173.44 o 
   2  37   1      448.29      400.71    212.33 o 
   3  37   1      920.13      951.77    356.38 o 
   4  37   1      852.87      712.47    191.77 o 
   5  37   1        2.79      137.45    227.27 o 
   6  37   1      641.54      679.01    652.14 o 
  -6  38   1      958.69      762.33    311.28 o 
  -5  38   1      807.75      501.88    344.55 o 
  -4  38   1      965.52      980.48    186.53 o 
  -3  38   1      974.57      651.36    202.25 o 
  -2  38   1     1072.01      933.05    132.70 o 
  -1  38   1     1253.14     1430.47    194.68 o 
   0  38   1       24.69       76.15    243.47 o 
   1  38   1     1478.84     1185.16    206.13 o 
   2  38   1       66.36      201.37    199.34 o 
   3  38   1     1476.21     1515.73    220.48 o 
   4  38   1       80.86      184.59    231.73 o 
   5  38   1     1433.90     1328.81    266.07 o 
   6  38   1      223.48     -251.91    449.50 o 
  -6  39   1      390.18      314.77    417.49 o 
  -5  39   1     1446.20     1457.34    296.73 o 
  -4  39   1      589.79      171.30    201.37 o 
  -3  39   1      146.42       42.00    173.44 o 
  -2  39   1     1098.42      987.76    211.46 o 
  -1  39   1      934.05      681.33    173.73 o 
   0  39   1     1297.98     1067.98    272.96 o 
   1  39   1     1768.16     2068.64    280.53 o 
   2  39   1       64.27     -204.38    204.38 o 
   3  39   1      751.53     1151.21    194.10 o 
   4  39   1      426.47      549.70    174.50 o 
   5  39   1      538.88      177.51    285.28 o 
  -6  40   1      240.74      334.85    322.04 o 
  -5  40   1       68.97     -185.17    213.79 o 
  -4  40   1      259.85      227.37    267.92 o 
  -3  40   1      334.89      277.81    220.97 o 
  -2  40   1      774.01      678.23    178.19 o 
  -1  40   1      729.43      823.44    143.37 o 
   1  40   1      534.43      495.96    307.49 o 
   2  40   1      422.08      128.82    163.35 o 
   3  40   1     1263.23     1329.01    240.17 o 
   4  40   1     1445.80     1804.51    342.70 o 
   5  40   1      447.32      420.89    360.65 o 
  -5  41   1     1410.08     1742.13    450.28 o 
  -4  41   1      544.54      299.44    244.15 o 
  -3  41   1     1987.24     1783.94    343.77 o 
  -2  41   1      658.30      327.47    196.52 o 
  -1  41   1     1824.68     1736.99    177.41 o 
   1  41   1       68.32      189.35    158.98 o 
   2  41   1      635.59      607.32    270.54 o 
   3  41   1      941.87      855.26    252.20 o 
   4  41   1     1001.58      606.84    362.78 o 
   5  41   1      400.46      348.23    273.93 o 
  -5  42   1       30.45      -72.36    247.45 o 
  -4  42   1     1032.66       66.35    711.60 o 
  -3  42   1      162.23      147.73    263.75 o 
  -2  42   1      442.72       22.50    152.68 o 
  -1  42   1     1467.32     1229.10    253.95 o 
   0  42   1       60.77      430.30    203.90 o 
   1  42   1       66.45      301.58    256.18 o 
   2  42   1      510.78      316.51    164.42 o 
   3  42   1      430.78      220.97    206.81 o 
   4  42   1      334.52      326.41    311.47 o 
   5  42   1      989.92     1021.22    484.32 o 
  -5  43   1      196.34      213.30    271.99 o 
  -4  43   1      319.38      230.67    460.85 o 
  -3  43   1      684.35      672.60    377.33 o 
  -2  43   1      520.08      387.23    144.82 o 
  -1  43   1      278.32      202.15    137.35 o 
   0  43   1      702.53      752.34    381.80 o 
   1  43   1      277.44      318.55    288.67 o 
   2  43   1      741.89      970.59    395.86 o 
   3  43   1      128.81        0.78    244.73 o 
   4  43   1      623.16      432.91    363.75 o 
   5  43   1      700.37      323.69    324.27 o 
  -5  44   1      365.28      564.84    345.03 o 
  -4  44   1      466.46      306.81    330.29 o 
  -3  44   1       26.11      -95.16    243.86 o 
  -2  44   1      385.67      170.53    200.99 o 
  -1  44   1      621.77      808.11    223.97 o 
   0  44   1      761.46     1089.61    235.03 o 
   1  44   1     1665.41     1461.12    403.23 o 
   2  44   1     1234.72     1197.28    519.83 o 
   3  44   1     1272.52     1412.82    274.90 o 
   4  44   1       36.97      176.15    315.93 o 
  -4  45   1      196.09      388.68    242.60 o 
  -3  45   1      535.93      603.34    209.42 o 
  -2  45   1      326.35      175.47    174.89 o 
  -1  45   1      302.80     -179.55    179.55 o 
   0  45   1     2348.85     2690.41    330.19 o 
   1  45   1      979.58     1353.84    391.88 o 
   2  45   1     3398.11     4521.98    510.03 o 
   3  45   1       18.76      -57.81    171.30 o 
   4  45   1      994.08      926.36    364.63 o 
  -4  46   1      616.68      106.41    690.74 o 
  -3  46   1      334.60      377.82    176.25 o 
  -2  46   1      115.37      -40.16    306.81 o 
  -1  46   1       81.72       15.71    146.28 o 
   0  46   1      245.03      507.22    233.48 o 
   1  46   1       55.57     -231.64    520.22 o 
   2  46   1     1738.02     2537.64    381.12 o 
   3  46   1      445.57      745.74    431.56 o 
   4  46   1       95.34      290.23    379.76 o 
  -4  47   1      571.24      276.36    298.96 o 
  -3  47   1      198.88      522.93    273.83 o 
  -2  47   1      140.08       48.99    172.56 o 
  -1  47   1      382.46      352.60    252.69 o 
   0  47   1      412.85      832.36    488.98 o 
   1  47   1      631.73      931.01    308.66 o 
   2  47   1      117.30     -183.23    624.98 o 
   3  47   1      281.10      611.49    291.88 o 
  -3  48   1      343.16     -339.02    339.02 o 
  -2  48   1      622.00      137.64    291.68 o 
  -1  48   1      197.04      217.48    217.86 o 
   0  48   1     2278.62     2937.18    311.86 o 
   1  48   1     1956.14     1364.32    661.93 o 
   2  48   1      534.24     1109.49    555.91 o 
   3  48   1     1216.20     1504.19    336.30 o 
  -3  49   1      668.30      666.69    304.97 o 
  -2  49   1      740.32     1212.41    284.50 o 
  -1  49   1      123.65      270.24    355.70 o 
   0  49   1      909.44     1162.07    326.31 o 
   1  49   1       30.21      124.16    283.05 o 
   2  49   1     1606.33     2547.92    606.55 o 
   3  49   1      181.23      321.46    254.43 o 
  -2  50   1      913.73      992.90    512.75 o 
  -1  50   1      148.78      121.74    314.38 o 
   0  50   1       51.43      263.45    317.19 o 
   1  50   1      368.49       87.69    238.52 o 
   2  50   1       82.19       90.11    291.58 o 
  -2  51   1      742.91      423.89    393.63 o 
  -1  51   1      156.33     -372.87    372.87 o 
   0  51   1      780.92      809.57    352.99 o 
   1  51   1       28.34      213.79    279.85 o 
   2  51   1      185.06      -21.73    419.14 o 
  -1  52   1       86.63     -284.50    284.50 o 
   0  52   1     1574.31     2897.51    678.23 o 
   1  52   1      822.36      825.96    667.27 o 
  -1 -52   2      268.40      423.99    362.20 o 
   0 -52   2      740.58      152.49    633.32 o 
  -2 -51   2      125.76      360.75    600.24 o 
  -1 -51   2      250.79     -127.85    379.66 o 
   0 -51   2      363.33      297.21    360.36 o 
   1 -51   2     1227.15     1470.73    483.06 o 
  -2 -50   2      330.44      102.92    465.60 o 
  -1 -50   2      103.05      366.18    501.30 o 
   0 -50   2     1320.03     1300.00    490.73 o 
   1 -50   2      903.91      768.44    440.29 o 
   2 -50   2      122.50     -327.18    327.18 o 
  -3 -49   2      432.57     -145.31    317.68 o 
  -2 -49   2     1843.89     2369.63    276.94 o 
  -1 -49   2      250.93     -409.73    409.73 o 
   0 -49   2      287.45      851.67    581.91 o 
   1 -49   2      264.15      -95.74    366.66 o 
   2 -49   2       15.94      -85.94    264.72 o 
  -3 -48   2      747.34      800.55    245.12 o 
  -2 -48   2       13.83       81.09    294.49 o 
  -1 -48   2      615.71      942.75    330.29 o 
   0 -48   2      863.88      872.91    455.81 o 
   1 -48   2     1345.09     1318.14    312.92 o 
   2 -48   2      374.02      821.21    250.94 o 
   3 -48   2     1341.62     1422.32    396.25 o 
  -4 -47   2       23.31      353.47    243.18 o 
  -3 -47   2      387.95      481.61    242.11 o 
  -2 -47   2      352.52      -90.40    317.10 o 
  -1 -47   2      219.57      126.10    309.04 o 
   0 -47   2      930.63      523.32    270.05 o 
   1 -47   2      980.80      538.65    367.05 o 
   2 -47   2      417.57      382.67    252.11 o 
   3 -47   2      154.05     -332.71    332.71 o 
  -4 -46   2       62.25      223.30    209.62 o 
  -3 -46   2     1484.67     1330.66    213.69 o 
  -2 -46   2      275.13      204.09    228.15 o 
  -1 -46   2      215.09      316.42    307.01 o 
   0 -46   2     1128.67     1178.75    318.84 o 
   1 -46   2      440.22       12.22    236.58 o 
   2 -46   2      181.02      294.11    275.29 o 
   3 -46   2       78.35      450.47    391.59 o 
  -4 -45   2      309.30      -77.21    205.35 o 
  -3 -45   2      107.35       71.59    227.56 o 
  -2 -45   2     1073.63     1071.57    252.88 o 
  -1 -45   2      436.32      244.05    252.78 o 
   0 -45   2      282.68      541.36    375.49 o 
   1 -45   2       96.59      303.22    191.29 o 
   2 -45   2      129.41      185.47    226.79 o 
   3 -45   2      164.21        2.23    312.05 o 
   4 -45   2     1367.77      530.59    361.91 o 
  -5 -44   2      769.44     1185.16    322.24 o 
  -4 -44   2      197.62      -21.73    219.22 o 
  -3 -44   2     1723.43     1537.37    216.70 o 
  -2 -44   2      131.31       67.22    381.80 o 
  -1 -44   2       40.00     -190.70    190.70 o 
   0 -44   2       30.45      -78.38    157.92 o 
   1 -44   2       85.61     -118.44    227.85 o 
   2 -44   2      539.24       99.43    242.21 o 
   3 -44   2       72.34     -372.97    372.97 o 
   4 -44   2      865.77      702.77    327.57 o 
  -5 -43   2     1103.92     1707.31   1045.77 o 
  -4 -43   2      138.30      186.44    182.46 o 
  -3 -43   2     1092.72     1084.57    187.99 o 
  -2 -43   2      163.45      322.53    181.00 o 
  -1 -43   2     1259.91     1428.53    215.73 o 
   0 -43   2     1164.55     1016.47    237.65 o 
   1 -43   2       61.21      205.84    183.62 o 
   2 -43   2      715.77      544.37    312.44 o 
   3 -43   2      622.13      592.19    231.35 o 
   4 -43   2      200.83        5.63    236.78 o 
  -5 -42   2     2003.01     1853.98    224.94 o 
  -4 -42   2      237.68      580.84    214.95 o 
  -3 -42   2       42.44       29.97    222.03 o 
  -2 -42   2       97.72      -30.26    152.29 o 
  -1 -42   2      129.98      310.89    153.36 o 
   0 -42   2       72.93      300.31    231.44 o 
   1 -42   2      606.16      654.46    188.28 o 
   2 -42   2     7806.49    10243.48    545.53 o 
   3 -42   2      240.00      319.42    264.23 o 
   4 -42   2      659.53      681.53    232.32 o 
  -5 -41   2      779.69      894.44    225.04 o 
  -4 -41   2      610.50      550.58    176.35 o 
  -3 -41   2       73.93       59.27    207.48 o 
  -2 -41   2      119.46      205.93    323.59 o 
  -1 -41   2     2393.34     2377.68    211.85 o 
   0 -41   2      229.85      425.06    178.00 o 
   1 -41   2      404.04      409.05    211.95 o 
   2 -41   2      192.75      240.56    250.26 o 
   3 -41   2       37.28      140.85    246.09 o 
   4 -41   2     1187.01     1345.11    265.59 o 
   5 -41   2      730.31      647.48    687.54 o 
  -6 -40   2      913.62      841.68    387.32 o 
  -5 -40   2      777.43     1477.71    259.19 o 
  -4 -40   2      432.09      409.63    181.10 o 
  -3 -40   2      200.78      332.91    171.50 o 
  -2 -40   2     1524.35     1500.70    204.38 o 
  -1 -40   2      375.32      164.13    222.33 o 
   0 -40   2      703.14      635.65    154.52 o 
   1 -40   2     1827.32     1882.20    241.34 o 
   2 -40   2     3742.33     3788.66    341.15 o 
   3 -40   2      315.09       85.94    202.73 o 
   4 -40   2      243.47      235.23    255.11 o 
   5 -40   2      317.69      -76.44    372.77 o 
  -6 -39   2      198.65      104.08    229.41 o 
  -5 -39   2      160.42     -183.33    310.31 o 
  -4 -39   2      486.03      326.21    156.07 o 
  -3 -39   2      623.76      521.48    147.15 o 
  -2 -39   2      108.51       12.80    221.94 o 
  -1 -39   2      170.49      283.44    190.61 o 
   0 -39   2     4874.08     4869.44    280.33 o 
   1 -39   2      964.78      686.47    271.80 o 
   2 -39   2      165.81      150.55    210.20 o 
   3 -39   2       78.89     -107.96    262.78 o 
   4 -39   2     2187.32     2005.78    338.05 o 
   5 -39   2       92.88     -536.41    536.41 o 
  -6 -38   2     1140.97     1019.67    252.49 o 
  -5 -38   2      599.80      499.36    290.91 o 
  -4 -38   2      175.23     -119.31    119.31 o 
  -3 -38   2     3619.26     3567.20    206.51 o 
  -2 -38   2     2733.94     3003.44    440.67 o 
  -1 -38   2      677.33      571.14    169.27 o 
   0 -38   2     1157.29     1073.60    204.57 o 
   1 -38   2     1930.85     1769.39    534.77 o 
   2 -38   2     2316.34     2282.82    182.56 o 
   3 -38   2      437.86      367.15    202.73 o 
   4 -38   2       15.26     -278.78    278.78 o 
   5 -38   2      206.90      -69.84    280.91 o 
  -6 -37   2      572.77      569.78    226.30 o 
  -5 -37   2      733.06      789.00    169.65 o 
  -4 -37   2     7640.97     8425.97    552.13 o 
  -3 -37   2     4324.83     4404.03    231.44 o 
  -2 -37   2      321.06      364.33    239.01 o 
  -1 -37   2      857.78      738.27    236.29 o 
   0 -37   2     1363.61     1473.73    182.17 o 
   1 -37   2     1201.70      889.40    523.22 o 
   2 -37   2      482.18      437.57    120.38 o 
   3 -37   2       69.32       34.92    163.45 o 
   4 -37   2     2153.98     2089.78    308.75 o 
   5 -37   2      135.43       62.95    337.47 o 
  -6 -36   2      891.86     1079.62    373.07 o 
  -5 -36   2      327.33      475.21    165.68 o 
  -4 -36   2       53.53       47.53    135.80 o 
  -3 -36   2      750.98     1080.98    129.69 o 
  -2 -36   2     3427.91     3771.97    598.11 o 
  -1 -36   2     4026.29     4271.24    242.40 o 
   0 -36   2      322.69       50.25    121.15 o 
   1 -36   2     1970.72     1940.60    275.39 o 
   2 -36   2      931.15      941.78    151.90 o 
   3 -36   2      214.55      323.30    145.70 o 
   4 -36   2      324.64      270.24    177.12 o 
   5 -36   2      323.36      133.76    319.71 o 
   6 -36   2       46.27     -342.32    463.08 o 
  -6 -35   2     1094.55     1396.23    265.78 o 
  -5 -35   2      263.79     -120.86    137.84 o 
  -4 -35   2     1065.81     1355.29    173.53 o 
  -3 -35   2      250.87       51.70    136.97 o 
  -2 -35   2      637.71      609.16    257.25 o 
  -1 -35   2     4581.69     4595.80    465.99 o 
   0 -35   2      272.58      355.51    122.41 o 
   1 -35   2       67.45      213.79    129.69 o 
   2 -35   2      969.09      928.88    177.41 o 
   3 -35   2      472.61       48.40    172.08 o 
   4 -35   2     3940.19     4178.50    482.00 o 
   5 -35   2      424.31      291.10    376.95 o 
   6 -35   2      224.98     -205.06    384.71 o 
  -7 -34   2     1566.20     1471.70    396.05 o 
  -6 -34   2      251.38      214.27    171.50 o 
  -5 -34   2      530.86      462.50    226.88 o 
  -4 -34   2     1994.27     2148.37    242.02 o 
  -3 -34   2      470.91      482.38    134.54 o 
  -2 -34   2      861.17      556.49    156.75 o 
  -1 -34   2     4147.09     4374.06    276.94 o 
   0 -34   2     4559.93     4576.21    394.60 o 
   1 -34   2      666.33      508.87    133.57 o 
   2 -34   2       18.58       -4.07    119.80 o 
   3 -34   2     3367.41     3183.57    382.67 o 
   4 -34   2      182.40     -178.97    216.80 o 
   5 -34   2      346.10      179.26    277.52 o 
   6 -34   2        5.30     -128.62    476.56 o 
  -7 -33   2      751.67     1083.21    423.99 o 
  -6 -33   2     5435.39     5793.27    307.69 o 
  -5 -33   2      272.51      401.87    171.59 o 
  -4 -33   2     6604.32     7502.04    285.86 o 
  -3 -33   2     3580.65     3829.40    185.08 o 
  -2 -33   2      389.98      235.42    142.20 o 
  -1 -33   2      337.96      362.49    114.95 o 
   0 -33   2     4865.98     5767.76    266.36 o 
   1 -33   2     3104.46     2928.94    164.71 o 
   2 -33   2     1624.77     1507.39    142.01 o 
   3 -33   2      388.95      210.39    154.33 o 
   4 -33   2     1323.88     1270.71    215.24 o 
   5 -33   2      279.33      256.37    345.42 o 
   6 -33   2      448.04      476.37    287.32 o 
  -7 -32   2      631.61      486.26    215.73 o 
  -6 -32   2      517.11      434.85    206.42 o 
  -5 -32   2      107.30     -143.76    215.44 o 
  -4 -32   2      917.10      554.65    149.28 o 
  -3 -32   2     5351.56     5726.34    223.59 o 
  -2 -32   2     4862.16     4679.41    220.29 o 
  -1 -32   2     1283.52     1414.17    183.91 o 
   0 -32   2     2029.09     1967.85    144.43 o 
   1 -32   2      683.79      521.19    122.71 o 
   2 -32   2      636.20      592.00    126.39 o 
   3 -32   2       27.06      -75.95    142.79 o 
   4 -32   2      152.57      209.91    191.19 o 
   5 -32   2      169.05       30.85    207.78 o 
   6 -32   2      348.87      324.76    281.69 o 
  -7 -31   2      355.06       76.53    356.38 o 
  -6 -31   2      572.20      393.44    217.86 o 
  -5 -31   2       38.16     -109.80    200.79 o 
  -4 -31   2     2126.54     2034.49    135.32 o 
  -3 -31   2     1269.52     1306.02    132.89 o 
  -2 -31   2    12706.83    13407.35    590.54 o 
  -1 -31   2     2839.58     2522.02    157.72 o 
   0 -31   2     1261.28     1310.77    134.44 o 
   1 -31   2     2193.20     2105.30    155.01 o 
   2 -31   2      422.23      501.69    240.76 o 
   3 -31   2     3456.96     3428.88    244.54 o 
   4 -31   2      954.53      740.79    236.10 o 
   5 -31   2     1532.16      881.35    363.85 o 
   6 -31   2      327.51      -24.25    347.75 o 
  -7 -30   2      156.08      370.06    253.85 o 
  -6 -30   2      442.99      480.83    209.42 o 
  -5 -30   2      442.91      558.82    179.74 o 
  -4 -30   2      505.68      213.50    121.64 o 
  -3 -30   2     5764.42     5396.35    289.84 o 
  -1 -30   2     1823.87     1834.09    145.11 o 
   0 -30   2     6775.90     7256.34    376.36 o 
   1 -30   2      567.42      562.70    105.83 o 
   2 -30   2      181.63      144.92    101.46 o 
   3 -30   2     1088.52      978.06    154.72 o 
   4 -30   2      652.39      494.41    159.86 o 
   5 -30   2      255.65       36.67    277.23 o 
   6 -30   2      430.14       65.09    360.16 o 
  -7 -29   2      230.52     -172.27    308.66 o 
  -6 -29   2      160.34       50.25    138.23 o 
  -5 -29   2     3877.72     4425.47    318.65 o 
  -4 -29   2       12.78       23.18    114.95 o 
  -3 -29   2     1318.74     1345.21    113.30 o 
  -2 -29   2     9573.33    10488.31    367.63 o 
  -1 -29   2      900.75      687.93     96.90 o 
   0 -29   2     2753.17     2700.40    234.35 o 
   1 -29   2     2923.02     2854.64    212.53 o 
   2 -29   2      835.12      551.55    106.99 o 
   3 -29   2     1093.55     1274.59    171.21 o 
   4 -29   2     3000.12     3015.85    204.48 o 
   5 -29   2     1011.62      696.37    212.43 o 
   6 -29   2     4705.62     5410.32    453.48 o 
   7 -29   2       76.45      -32.98    514.78 o 
  -7 -28   2      222.08      -96.81    531.08 o 
  -6 -28   2      213.96      289.94    156.56 o 
  -5 -28   2      487.79      328.93    201.28 o 
  -4 -28   2      294.30      293.62    141.91 o 
  -3 -28   2      655.69      472.30     89.53 o 
  -2 -28   2      730.93      555.04     77.89 o 
  -1 -28   2     3376.19     3260.00    193.23 o 
   0 -28   2     2854.23     2504.27    166.26 o 
   1 -28   2    16310.65    17793.63    551.06 o 
   2 -28   2      231.80      130.56    104.28 o 
   3 -28   2    11493.14    12922.06    422.92 o 
   4 -28   2       14.24      168.59    166.45 o 
   5 -28   2      318.67      198.37    268.89 o 
   6 -28   2       79.96       44.43    206.81 o 
   7 -28   2       99.01      -47.14    727.41 o 
  -8 -27   2      630.28      697.73    515.66 o 
  -7 -27   2     1060.35     1394.29    283.44 o 
  -6 -27   2      194.08      208.45    173.73 o 
  -5 -27   2     2229.25     2286.79    355.70 o 
  -4 -27   2      464.47      363.36    145.31 o 
  -3 -27   2     1726.23     1340.36    139.10 o 
  -2 -27   2    11413.44    11643.68    300.61 o 
  -1 -27   2     1311.16     1211.05    113.68 o 
   0 -27   2     4898.31     4784.56    223.49 o 
   1 -27   2     4242.90     4273.95    185.27 o 
   2 -27   2      674.89      388.39    120.09 o 
   3 -27   2     1276.75     1050.81    221.74 o 
   4 -27   2      204.71      157.82    113.78 o 
   5 -27   2     3862.29     4051.82    340.08 o 
   6 -27   2     3095.10     3268.54    344.64 o 
   7 -27   2      465.76      392.47    324.27 o 
  -8 -26   2      269.04     -150.64    486.46 o 
  -7 -26   2      520.79      703.26    367.15 o 
  -6 -26   2      843.89      878.25    152.97 o 
  -5 -26   2      175.70      125.03    239.69 o 
  -4 -26   2     1519.85     1367.23    266.36 o 
  -3 -26   2     6745.12     6786.56    325.24 o 
  -2 -26   2     4516.35     4802.12    149.09 o 
  -1 -26   2        8.99      -42.10     54.71 o 
   0 -26   2      694.17      801.32    299.25 o 
   1 -26   2      892.57      674.25    151.32 o 
   2 -26   2      401.44      118.05     88.95 o 
   3 -26   2     1455.94     1330.17    122.61 o 
   4 -26   2        9.66      -10.77    139.39 o 
   5 -26   2     1984.02     1625.93    307.69 o 
   6 -26   2      281.52      428.74    299.54 o 
   7 -26   2      450.46      345.52    263.94 o 
  -8 -25   2      376.89     -327.38    568.23 o 
  -6 -25   2      288.12       -1.65    130.18 o 
  -5 -25   2     4130.96     4435.55    225.91 o 
  -4 -25   2     2009.81     1824.68    121.35 o 
  -3 -25   2    10754.35    10961.38    292.17 o 
  -2 -25   2    17523.71    18658.97    553.58 o 
  -1 -25   2      445.82      339.89    124.84 o 
   0 -25   2      188.92      253.17    164.32 o 
   1 -25   2    14607.23    16374.70    569.39 o 
   2 -25   2     4365.09     4340.98    211.36 o 
   3 -25   2       81.46      -21.44     91.76 o 
   4 -25   2     1540.90     1554.05    236.88 o 
   5 -25   2      879.04      525.16    450.18 o 
   6 -25   2     1472.74     1332.69    620.13 o 
   7 -25   2     1078.21      812.87    298.76 o 
  -8 -24   2       51.17      114.56    492.47 o 
  -7 -24   2     1232.52      787.06    608.10 o 
  -6 -24   2     2710.53     2933.89    196.81 o 
  -5 -24   2     5045.50     4799.02    198.08 o 
  -4 -24   2       99.54       75.56     57.72 o 
  -3 -24   2     4532.50     4438.66    213.60 o 
  -2 -24   2      789.25      673.67    106.02 o 
  -1 -24   2     2540.75     2117.14    170.43 o 
   0 -24   2     5359.93     5316.81    195.94 o 
   1 -24   2     3601.07     3492.51    144.73 o 
   2 -24   2       33.89       19.30     86.33 o 
   3 -24   2     5408.43     5491.51    221.45 o 
   4 -24   2     2167.28     2018.59    234.45 o 
   5 -24   2      294.98      285.96    127.75 o 
   6 -24   2      699.97      778.33    186.53 o 
   7 -24   2      900.17     1021.13    248.42 o 
  -8 -23   2       41.53      898.52    536.61 o 
  -7 -23   2      842.28     -145.11    493.54 o 
  -6 -23   2     1774.83     1455.50    175.86 o 
  -5 -23   2      161.01      329.61    110.58 o 
  -4 -23   2    16704.61    16439.21    395.76 o 
  -3 -23   2     4407.92     3999.63    124.74 o 
  -2 -23   2       87.50       95.84     88.27 o 
  -1 -23   2      511.00      435.82     68.09 o 
   0 -23   2     7266.84     7470.52    217.57 o 
   1 -23   2     2026.45     1509.43     85.26 o 
   2 -23   2      982.00     1011.72     81.09 o 
   3 -23   2      486.61      446.69    142.40 o 
   4 -23   2      417.02      344.06    167.52 o 
   5 -23   2      482.11      301.67    190.90 o 
   6 -23   2      355.86      192.84    196.91 o 
   7 -23   2     1768.93     1392.25    269.76 o 
  -8 -22   2     1829.58     1289.72    518.66 o 
  -7 -22   2      836.34      511.58    399.06 o 
  -6 -22   2      884.70     1107.94    178.00 o 
  -5 -22   2       43.51     -104.76    105.63 o 
  -4 -22   2     2080.69     2162.83    224.27 o 
  -3 -22   2     8138.57     8461.57    201.96 o 
  -2 -22   2      583.94      457.07    157.63 o 
  -1 -22   2     7311.66     7243.05    202.34 o 
   0 -22   2    20026.56    20945.38    526.81 o 
   1 -22   2      385.79      194.78     60.04 o 
   2 -22   2      251.67       96.32     95.55 o 
   3 -22   2     1441.28     1335.51    108.45 o 
   4 -22   2     2728.29     2610.39    266.36 o 
   5 -22   2     1481.21     1539.98    249.58 o 
   6 -22   2       53.77      257.83    252.40 o 
   7 -22   2        0.59      118.83    212.72 o 
  -8 -21   2      661.78      474.04    330.87 o 
  -7 -21   2      634.45      241.92    203.60 o 
  -6 -21   2        2.19      -85.07    134.54 o 
  -5 -21   2      949.71     1014.63    154.62 o 
  -4 -21   2     5633.16     5676.10    227.76 o 
  -3 -21   2     6320.73     6477.61    194.97 o 
  -2 -21   2       18.13       -5.53     44.62 o 
  -1 -21   2    20297.39    21905.98    496.26 o 
   0 -21   2      496.59      403.23     51.99 o 
   1 -21   2      465.27      390.91     53.54 o 
   2 -21   2     7285.28     7773.25    260.25 o 
   3 -21   2       84.48       95.35     72.65 o 
   4 -21   2     1898.32     1791.99    166.55 o 
   5 -21   2     6176.77     6559.97    307.49 o 
   6 -21   2      245.27      100.10    206.81 o 
   7 -21   2     1347.01      916.46    340.67 o 
  -7 -20   2     3658.09     3303.56    311.66 o 
  -6 -20   2     1174.91     1097.66    217.48 o 
  -5 -20   2     1117.41     1238.02    154.72 o 
  -4 -20   2     1738.92     1849.42    125.42 o 
  -3 -20   2     1704.33     1572.58    100.49 o 
  -2 -20   2     1916.65     1590.52     82.55 o 
  -1 -20   2    10130.56    10225.82    258.12 o 
   0 -20   2    11614.38    12891.89    272.18 o 
   1 -20   2    20446.78    23139.54    474.53 o 
   2 -20   2    15281.11    15814.42    461.14 o 
   3 -20   2       86.65       65.86     63.44 o 
   4 -20   2     5569.50     5771.06    226.79 o 
   5 -20   2     5111.15     5921.80    400.32 o 
   6 -20   2      534.46      711.50    299.73 o 
   7 -20   2      898.97      397.90    368.21 o 
  -8 -19   2     1648.38     1378.28    353.47 o 
  -7 -19   2      152.82      167.42    171.30 o 
  -6 -19   2      280.35      121.83    169.85 o 
  -5 -19   2     1475.06     1775.21    183.23 o 
  -4 -19   2      501.63      569.78     89.14 o 
  -3 -19   2     6837.03     7395.15    194.39 o 
  -2 -19   2     8666.37     8569.63    191.87 o 
  -1 -19   2      636.89      598.59     54.90 o 
   0 -19   2     5035.24     5430.20    151.61 o 
   1 -19   2      524.36      528.46     68.87 o 
   2 -19   2     2116.62     1869.69    140.26 o 
   3 -19   2      858.81      742.44     82.06 o 
   4 -19   2      271.61      165.19    110.29 o 
   5 -19   2      114.75      244.54    222.13 o 
   6 -19   2     2375.90     2159.92    343.87 o 
   7 -19   2      112.58     -511.19    511.19 o 
  -8 -18   2      259.09      -74.59    355.99 o 
  -7 -18   2       72.92       29.39    299.25 o 
  -6 -18   2     3923.36     4486.67    396.44 o 
  -5 -18   2      522.67      192.55    129.59 o 
  -4 -18   2     1077.82     1013.17     85.75 o 
  -3 -18   2    17608.91    18671.58    444.85 o 
  -2 -18   2     2449.67     2238.49     67.51 o 
  -1 -18   2    17756.22    18387.76    383.35 o 
   0 -18   2     1891.53     2115.49    126.20 o 
   1 -18   2    10392.89    10056.85    273.06 o 
   2 -18   2     2955.97     3076.38    156.95 o 
   3 -18   2      762.99      616.63     71.97 o 
   4 -18   2      206.45      152.29     73.53 o 
   5 -18   2      839.97      947.41    327.38 o 
   6 -18   2      244.56      376.36    167.42 o 
   7 -18   2     5106.73     6852.33    747.68 o 
   8 -18   2       86.85     1038.98    766.02 o 
  -8 -17   2      760.63      530.21    375.78 o 
  -7 -17   2      219.69     -173.44    342.22 o 
  -6 -17   2     2599.79     3143.21    318.84 o 
  -5 -17   2     2289.12     2475.07    179.35 o 
  -4 -17   2     7595.70     8618.81    227.18 o 
  -3 -17   2    10256.97    10959.34    269.57 o 
  -2 -17   2        1.75      -15.23     43.84 o 
  -1 -17   2    11598.32    12007.44    311.86 o 
   0 -17   2    12405.76    13131.38    326.02 o 
   1 -17   2    27111.45    31344.64    865.83 o 
   2 -17   2     3626.31     3440.33    143.46 o 
   3 -17   2      931.87      793.85    125.91 o 
   4 -17   2    24472.30    26171.97    691.03 o 
   5 -17   2      526.87      520.51    252.30 o 
   6 -17   2       30.46      -24.35    159.95 o 
   7 -17   2       65.83     -196.52    349.88 o 
   8 -17   2       79.59     1077.29    703.84 o 
  -8 -16   2     1103.35      401.49    394.41 o 
  -7 -16   2     1638.23      851.86    256.08 o 
  -6 -16   2      526.06      771.84    149.87 o 
  -5 -16   2      456.94      429.91    101.27 o 
  -4 -16   2      719.92      673.19    326.70 o 
  -3 -16   2     3295.00     3371.94    129.98 o 
  -2 -16   2       15.33       53.64     53.06 o 
  -1 -16   2    27018.95    29001.39    831.88 o 
   0 -16   2     7592.59     7879.57    151.90 o 
   1 -16   2     5583.02     5266.17    140.55 o 
   2 -16   2     1664.22     1407.87    108.45 o 
   3 -16   2    11801.10    12489.63    320.78 o 
   4 -16   2      259.32      338.14     78.09 o 
   5 -16   2     1838.99     1890.35    159.37 o 
   6 -16   2     2152.49     1297.48    264.62 o 
   7 -16   2     1915.39     2030.81    308.85 o 
   8 -16   2       70.94     -658.34    658.34 o 
  -8 -15   2     1835.25     1871.15    495.58 o 
  -7 -15   2      418.67      161.02    368.41 o 
  -6 -15   2      317.38      251.14    102.63 o 
  -5 -15   2    13100.78    13274.17    405.27 o 
  -4 -15   2     1232.38     1036.94    139.68 o 
  -3 -15   2    12849.35    13979.75    310.40 o 
  -2 -15   2      839.59      840.71     54.13 o 
  -1 -15   2    29230.39    29855.09    765.92 o 
   0 -15   2     3364.17     4236.99    110.68 o 
   1 -15   2    25879.57    29017.78    666.30 o 
   2 -15   2     6174.39     6162.27    168.78 o 
   3 -15   2     6330.10     6146.65    181.29 o 
   4 -15   2     1546.80     1496.43     95.84 o 
   5 -15   2       15.25       83.03    106.51 o 
   6 -15   2      413.01      548.05    249.39 o 
   7 -15   2      248.22       10.09    249.87 o 
   8 -15   2      248.07      341.35    254.34 o 
  -8 -14   2     2386.86     2270.50    490.82 o 
  -7 -14   2      384.20      146.67    238.62 o 
  -6 -14   2      126.73       66.64    149.96 o 
  -5 -14   2      550.17      597.91     75.85 o 
  -4 -14   2      993.41      925.87     87.88 o 
  -3 -14   2      845.74      803.46    103.79 o 
  -2 -14   2     2847.40     2464.69     84.68 o 
  -1 -14   2    45321.53    48199.88   1355.00 o 
   0 -14   2    40260.48    41605.58    862.43 o 
   1 -14   2    57570.21    62558.90   1700.71 o 
   2 -14   2    16570.32    16570.26    439.03 o 
   3 -14   2     5520.39     5458.52    171.30 o 
   4 -14   2     1835.08     1845.73    154.91 o 
   5 -14   2     1674.95     1381.29    241.43 o 
   6 -14   2     1161.70     1185.93    511.58 o 
   7 -14   2     4882.54     5192.55    400.52 o 
   8 -14   2      474.05      497.61    666.98 o 
  -9 -13   2      795.58      300.41    322.43 o 
  -8 -13   2       49.44     -178.38    498.78 o 
  -7 -13   2     4531.81     3763.82    328.44 o 
  -6 -13   2     2475.42     3017.60    260.06 o 
  -5 -13   2     9789.47    10600.73    308.75 o 
  -4 -13   2     5787.03     6342.20    218.74 o 
  -3 -13   2     3584.05     3465.35    125.62 o 
  -2 -13   2      419.97      328.93     41.42 o 
  -1 -13   2     2542.98     2600.30     92.93 o 
   0 -13   2      105.73       35.60     29.78 o 
   1 -13   2      228.64      194.10     39.19 o 
   2 -13   2    14801.03    15706.85    376.65 o 
   3 -13   2      437.25      376.75     63.15 o 
   4 -13   2      158.69      133.86     52.38 o 
   5 -13   2       83.89      114.17    155.01 o 
   6 -13   2      738.95      563.19    331.65 o 
   7 -13   2      512.68      665.33    414.68 o 
   8 -13   2      573.18      -32.11    330.38 o 
  -9 -12   2     1192.98      265.69    496.16 o 
  -8 -12   2     2124.18     1477.42    360.45 o 
  -7 -12   2    19557.27    22549.29    919.66 o 
  -6 -12   2      199.74      -95.64    160.92 o 
  -5 -12   2    10035.67    11147.23    317.48 o 
  -4 -12   2      394.68      259.38     58.98 o 
  -3 -12   2    24479.16    26226.59    512.94 o 
  -2 -12   2      200.73      236.00     50.34 o 
  -1 -12   2     8224.26     8412.39    207.00 o 
   0 -12   2     7364.17     7212.78    159.37 o 
   1 -12   2     4501.11     4506.75    107.96 o 
   2 -12   2    11486.77    11889.19    308.56 o 
   3 -12   2      131.31       12.22     48.21 o 
   4 -12   2      304.16      205.25     68.48 o 
   5 -12   2       54.02       42.49     85.26 o 
   6 -12   2      803.37      418.95    177.32 o 
   7 -12   2      304.07       46.27    294.59 o 
   8 -12   2      290.41      655.53    376.17 o 
  -9 -11   2      625.13      568.62    483.84 o 
  -8 -11   2      693.26      609.75    350.85 o 
  -7 -11   2      100.09        0.00    229.60 o 
  -6 -11   2      394.28      353.76    130.76 o 
  -5 -11   2      309.66      217.67     68.87 o 
  -4 -11   2       87.38      116.21     54.71 o 
  -3 -11   2    13885.41    13854.33    329.41 o 
  -2 -11   2     5623.66     5438.54    117.37 o 
  -1 -11   2    33527.03    33110.63    761.55 o 
   0 -11   2      794.39      607.81     35.31 o 
   1 -11   2      320.60      360.16     33.08 o 
   2 -11   2    13232.45    14058.81    310.89 o 
   3 -11   2      184.98      113.30     50.73 o 
   4 -11   2     1383.54     1267.99     98.07 o 
   5 -11   2      203.80       70.42    147.44 o 
   6 -11   2     1183.96     1009.29    138.81 o 
   7 -11   2     2075.51     2345.28    408.08 o 
   8 -11   2      277.35      114.46    319.42 o 
  -9 -10   2      129.45      193.61    494.51 o 
  -6 -10   2      243.03      152.87    115.53 o 
  -5 -10   2     5212.11     4999.13    154.52 o 
  -4 -10   2     3042.96     2833.68    107.77 o 
  -3 -10   2    28410.85    29868.29    627.89 o 
  -2 -10   2      768.54      751.37     43.84 o 
  -1 -10   2     4090.69     4010.59    110.19 o 
   0 -10   2    51375.42    54207.91   1859.60 o 
   1 -10   2    48155.78    52445.22   1190.98 o 
   2 -10   2    16481.27    17285.93    383.35 o 
   3 -10   2     2402.83     2364.20     74.40 o 
   4 -10   2      916.61      792.21     64.70 o 
   5 -10   2     8031.41     8147.68    300.31 o 
   6 -10   2     1538.83     1348.80    296.92 o 
   7 -10   2      277.45      604.51    391.50 o 
   8 -10   2     2353.00     2749.97    374.91 o 
  -9  -9   2      234.18      -33.27    584.82 o 
  -6  -9   2      263.91      162.86    102.34 o 
  -5  -9   2    13364.17    14198.49    341.25 o 
  -4  -9   2     1422.30     1274.88     65.96 o 
  -3  -9   2    18167.98    20019.60    472.68 o 
  -2  -9   2      771.25      763.11     47.53 o 
  -1  -9   2    25319.08    25707.44    501.59 o 
   0  -9   2   126290.08   128039.78   3569.14 o 
   1  -9   2    62410.16    66333.79   1304.08 o 
   2  -9   2     4417.22     4693.96    124.84 o 
   3  -9   2    12178.83    13131.09    275.29 o 
   4  -9   2      369.09      330.19     65.96 o 
   5  -9   2     1060.78      853.41    115.62 o 
   6  -9   2     4823.72     4817.45    484.13 o 
   7  -9   2      231.11      -98.65    412.16 o 
   8  -9   2      255.76      128.04    457.65 o 
  -9  -8   2       55.27      141.04    498.78 o 
  -7  -8   2     1915.72     1993.85    368.12 o 
  -6  -8   2      130.30       16.98     77.79 o 
  -5  -8   2    12505.39    13665.76    352.60 o 
  -4  -8   2      638.10      644.67     92.73 o 
  -3  -8   2      161.98      188.57     35.02 o 
  -2  -8   2       49.46       60.33     24.15 o 
  -1  -8   2     2214.05     2267.30     62.76 o 
   0  -8   2     4587.66     4737.71    107.28 o 
   1  -8   2     3121.12     3374.08     77.41 o 
   2  -8   2    12929.15    13322.67    270.73 o 
   3  -8   2    15939.57    16395.75    285.09 o 
   4  -8   2      635.44      582.30     77.41 o 
   5  -8   2      653.35      589.96    100.10 o 
   6  -8   2     2867.02     2933.11    245.90 o 
   7  -8   2      113.34      212.04    368.70 o 
   8  -8   2      893.65     1196.31    463.47 o 
  -9  -7   2       29.70      409.93    430.97 o 
  -8  -7   2     1239.62     2019.75    400.42 o 
  -6  -7   2     2753.79     2951.35    160.25 o 
  -5  -7   2    20679.83    21698.69    395.96 o 
  -4  -7   2      684.87      633.32     55.19 o 
  -3  -7   2    18016.94    18654.90    460.85 o 
  -2  -7   2    68485.12    72419.23   1357.04 o 
  -1  -7   2     2940.93     3120.22     81.48 o 
   0  -7   2    63950.48    67589.08   1365.38 o 
   1  -7   2    58138.46    62864.17   1288.85 o 
   2  -7   2      708.52      645.44     42.78 o 
   3  -7   2       60.19       29.97     33.56 o 
   4  -7   2     5296.46     5218.16    175.86 o 
   5  -7   2       13.33      -17.75     92.64 o 
   6  -7   2     6083.23     5633.71    553.20 o 
   7  -7   2       19.75       10.48    150.25 o 
   8  -7   2      526.77      919.37    470.16 o 
  -9  -6   2      752.40      678.04    576.09 o 
  -8  -6   2      456.18      740.12    349.49 o 
  -7  -6   2     2099.95     2790.13    418.66 o 
  -6  -6   2     6491.18     7274.86    247.55 o 
  -5  -6   2      139.03       35.50     47.05 o 
  -4  -6   2      279.21      283.15     43.84 o 
  -3  -6   2    18072.51    19771.67    398.67 o 
  -2  -6   2      697.17      717.32     54.03 o 
  -1  -6   2     3668.92     3741.90     82.16 o 
   0  -6   2    19108.28    19801.06    410.31 o 
   1  -6   2      707.67      484.13     30.85 o 
   2  -6   2    42511.81    43716.21    889.59 o 
   3  -6   2     4492.90     4581.93    107.67 o 
   4  -6   2      105.86       74.59     52.19 o 
   5  -6   2     4399.76     4817.83    211.07 o 
   6  -6   2     2771.70     3064.25    260.45 o 
   7  -6   2     3669.31     4378.52    449.11 o 
  -6  -5   2      351.62      344.45    122.41 o 
  -5  -5   2     2663.67     2766.56    135.70 o 
  -4  -5   2     1555.11     1486.05     69.45 o 
  -3  -5   2     5490.72     6090.97    130.76 o 
  -2  -5   2     4821.67     4771.95    101.46 o 
  -1  -5   2    11012.23    11077.10    245.51 o 
   0  -5   2    30646.86    31730.70    705.10 o 
   1  -5   2     6381.67     7176.02    172.56 o 
   2  -5   2     1198.10     1340.16     63.24 o 
   3  -5   2     8722.89     8818.25    176.93 o 
   4  -5   2        1.69        6.21     49.96 o 
   5  -5   2     2564.42     2474.49    221.84 o 
   6  -5   2     4387.33     4490.07    502.27 o 
   7  -5   2      549.55      140.75    346.97 o 
  -9  -4   2      196.95      239.01    338.63 o 
  -7  -4   2      133.78      279.75    195.84 o 
  -6  -4   2     8132.72     8251.18    286.83 o 
  -5  -4   2     2733.42     3017.40    132.60 o 
  -4  -4   2     2770.92     2680.81     73.24 o 
  -3  -4   2    14196.15    14587.95    279.65 o 
  -2  -4   2    68012.23    72277.61   1271.87 o 
  -1  -4   2      531.35      532.63     31.04 o 
   0  -4   2     1794.30     1589.07     38.41 o 
   1  -4   2   141233.64   147128.36   3469.33 o 
   2  -4   2     2932.70     2971.04     79.93 o 
   3  -4   2     7674.34     7821.37    161.12 o 
   4  -4   2     5300.36     5178.97    148.90 o 
   5  -4   2     2692.80     2433.94    158.11 o 
   6  -4   2      419.27      613.34    281.50 o 
   7  -4   2      170.40     -278.49    278.49 o 
  -8  -3   2       63.76     -125.13    337.66 o 
  -7  -3   2     2089.67     2320.06    325.24 o 
  -6  -3   2     2889.76     2719.61    357.35 o 
  -5  -3   2     2440.66     2424.05    143.46 o 
  -4  -3   2    21044.06    22357.13    468.03 o 
  -3  -3   2       49.74       86.33     34.14 o 
  -2  -3   2    22355.71    23818.83    425.54 o 
  -1  -3   2    41749.86    42897.92    934.41 o 
   0  -3   2    28425.20    29679.91    830.81 o 
   1  -3   2    35953.98    37215.32    646.70 o 
   2  -3   2     8451.19     9170.26    200.02 o 
   3  -3   2      674.36      684.05     47.14 o 
   4  -3   2    17558.21    18561.29    461.82 o 
   5  -3   2      462.65      517.31    215.73 o 
   6  -3   2      926.46     1319.21    497.81 o 
   7  -3   2      852.24      827.13    270.24 o 
  -8  -2   2     1327.68     1014.63    322.43 o 
  -7  -2   2      183.26      180.03    240.37 o 
  -6  -2   2     5235.30     5756.61    208.55 o 
  -5  -2   2     9929.05    10985.24    284.31 o 
  -4  -2   2       60.11       26.58     49.28 o 
  -3  -2   2      743.68      568.62     44.91 o 
  -2  -2   2    23053.83    23677.11    427.29 o 
  -1  -2   2    41936.77    43342.76    906.76 o 
   0  -2   2      249.26      201.96     16.59 o 
   1  -2   2    17855.76    18977.04    429.52 o 
   2  -2   2    15850.64    17775.59    342.99 o 
   3  -2   2    18561.99    19330.99    380.83 o 
   4  -2   2       67.73      116.59     57.23 o 
   5  -2   2      940.78      728.86    101.37 o 
   6  -2   2       26.38      -80.51    179.26 o 
   7  -2   2      137.91      101.17    229.60 o 
  -9  -1   2      672.70      747.29    497.42 o 
  -7  -1   2     1647.55     1105.52    215.73 o 
  -6  -1   2    16827.98    17651.72    618.96 o 
  -5  -1   2      779.85      652.04     91.57 o 
  -4  -1   2    48514.86    49407.73    885.81 o 
  -3  -1   2     4132.59     4120.21     96.52 o 
  -2  -1   2    18015.95    19681.36    326.21 o 
  -1  -1   2      307.72      275.48     20.66 o 
   0  -1   2     2441.89     2523.96     61.40 o 
   1  -1   2    51900.33    54147.68   1284.78 o 
   2  -1   2     6652.88     6274.79    124.06 o 
   3  -1   2     5712.95     5411.29    123.58 o 
   4  -1   2    30099.27    31807.43    705.58 o 
   5  -1   2     3416.87     3457.88    152.00 o 
   6  -1   2      196.49       37.44    144.24 o 
   8  -1   2     1573.17     1534.65    446.11 o 
  -9   0   2     2234.07     2928.94    403.91 o 
  -7   0   2     3772.03     3808.44    335.23 o 
  -6   0   2        0.04      -93.02    130.76 o 
  -5   0   2     1996.15     1800.72    112.62 o 
  -4   0   2        2.51        3.20     50.44 o 
  -3   0   2    33802.40    36539.22    711.99 o 
  -2   0   2        7.05       37.54     18.43 o 
  -1   0   2    24576.76    25439.13    444.26 o 
   0   0   2        1.13        1.65     13.29 o 
   1   0   2     3999.92     4107.69    103.21 o 
   2   0   2       71.79       64.21     31.04 o 
   3   0   2      824.61      748.46     53.93 o 
   4   0   2        1.09      -83.23     96.90 o 
   5   0   2     1870.99     1593.04    136.48 o 
   6   0   2       42.41      114.65    119.41 o 
   8   0   2       60.52      100.01    390.14 o 
  -9   1   2      667.42      706.26    297.02 o 
  -8   1   2     1013.43      573.76    387.23 o 
  -7   1   2     1660.25     1117.93    222.91 o 
  -6   1   2    16827.68    18188.13    766.79 o 
  -5   1   2      784.18      669.21    105.05 o 
  -4   1   2    48507.93    50536.14   1072.05 o 
  -3   1   2     4132.69     4322.16    105.73 o 
  -2   1   2    18026.66    19669.04    386.65 o 
  -1   1   2      301.64      255.21     22.02 o 
   0   1   2     2442.79     2555.97     62.66 o 
   1   1   2    51905.10    54840.75   1099.41 o 
   2   1   2     6637.34     6377.41    146.67 o 
   3   1   2     5729.31     5088.47    136.38 o 
   4   1   2    30088.45    31732.45    736.82 o 
   5   1   2     3425.13     3673.32    163.74 o 
   6   1   2      196.01       85.17    153.16 o 
   7   1   2      162.05      293.43    339.50 o 
   8   1   2     1571.90     1409.13    588.99 o 
  -9   2   2       85.49      -61.79    512.46 o 
  -8   2   2     1334.10     1349.38    288.77 o 
  -7   2   2      164.53      -27.35    244.54 o 
  -6   2   2     5243.08     5056.17    231.93 o 
  -5   2   2     9941.64    10573.08    260.16 o 
  -4   2   2       62.80       98.75     45.01 o 
  -3   2   2      747.02      576.67     55.87 o 
  -2   2   2    23046.40    24067.64    510.32 o 
  -1   2   2    41914.70    44277.46    970.30 o 
   0   2   2      247.64      200.60     16.30 o 
   1   2   2    17846.46    18602.13    372.97 o 
   2   2   2    15866.05    17347.43    354.34 o 
   3   2   2    18528.43    19293.65    397.99 o 
   4   2   2       73.38       61.11     50.73 o 
   5   2   2      939.18     1044.41    108.45 o 
   6   2   2       24.93      -27.35    149.67 o 
  -9   3   2       48.77      402.17    334.56 o 
  -8   3   2       61.20      -82.94    245.99 o 
  -7   3   2     2060.78     2225.20    203.02 o 
  -6   3   2     2898.01     2812.93    249.49 o 
  -5   3   2     2440.96     2401.64    131.24 o 
  -4   3   2    21053.48    21798.11    515.46 o 
  -3   3   2       61.89       37.64     33.85 o 
  -2   3   2    22333.19    23631.91    423.89 o 
  -1   3   2    41741.01    42339.77    890.47 o 
   0   3   2    28437.03    28102.58    625.36 o 
   1   3   2    35979.30    37140.34    771.74 o 
   2   3   2     8435.12     9012.44    201.76 o 
   3   3   2      666.95      593.16     42.78 o 
   4   3   2    17559.45    18630.46    413.90 o 
   5   3   2      452.79      537.97    115.33 o 
   6   3   2      917.26     1047.51    256.08 o 
   7   3   2      851.84      651.55    212.82 o 
  -9   4   2      194.72       38.02    437.96 o 
  -8   4   2     1079.17      686.96    201.76 o 
  -7   4   2      120.87       46.66    378.89 o 
  -6   4   2     8086.67     8460.80    342.61 o 
  -5   4   2     2727.81     2988.01    132.79 o 
  -4   4   2     2792.24     2740.95     90.02 o 
  -3   4   2    14190.30    14590.76    341.54 o 
  -2   4   2    68014.71    71575.41   1487.41 o 
  -1   4   2      531.67      518.08     23.38 o 
   0   4   2     1792.09     1599.54     38.80 o 
   1   4   2   141154.69   145234.70   3644.61 o 
   2   4   2     2917.64     2984.13     83.03 o 
   3   4   2     7671.89     7563.44    176.25 o 
   4   4   2     5299.86     5023.48    202.05 o 
   5   4   2     2710.23     2637.16    177.90 o 
   6   4   2      422.23      458.81    147.73 o 
   7   4   2      166.93      373.26    196.81 o 
  -9   5   2      125.20     -221.06    246.77 o 
  -8   5   2      286.31      170.33    140.65 o 
  -7   5   2      469.21       93.02    177.12 o 
  -6   5   2      362.02      391.98     97.00 o 
  -5   5   2     2661.24     2758.31    102.53 o 
  -4   5   2     1554.86     1419.12     73.24 o 
  -3   5   2     5474.84     6043.44    163.54 o 
  -2   5   2     4813.06     4696.97    119.31 o 
  -1   5   2    11022.51    10960.51    237.36 o 
   0   5   2    30620.98    31939.15    593.26 o 
   1   5   2     6410.27     7195.52    144.05 o 
   2   5   2     1166.53     1275.95     59.17 o 
   3   5   2     8663.16     8607.95    205.54 o 
   4   5   2       16.27      222.23     75.56 o 
   5   5   2     2553.67     2668.59    149.48 o 
   6   5   2     4391.97     4466.11    293.72 o 
   7   5   2      548.51      497.61    207.87 o 
   8   5   2      149.51       78.18    322.24 o 
  -9   6   2      754.60      675.80    310.01 o 
  -8   6   2      453.47      220.09    143.85 o 
  -7   6   2     2089.59     2044.78    286.54 o 
  -6   6   2     6502.21     7078.44    531.86 o 
  -5   6   2      142.15      239.98     63.44 o 
  -4   6   2      281.78      241.43     47.92 o 
  -3   6   2    18105.89    19647.90    445.33 o 
  -2   6   2      699.72      734.30     36.86 o 
  -1   6   2     3665.07     3576.03     93.12 o 
   0   6   2    19098.35    19473.97    380.05 o 
   1   6   2      711.10      607.13     31.04 o 
   2   6   2    42565.78    43525.61    876.01 o 
   3   6   2     4491.08     4377.74    109.71 o 
   4   6   2       93.37       64.60     58.10 o 
   5   6   2     4387.09     4840.53    219.51 o 
   6   6   2     2763.57     2611.07    217.96 o 
   7   6   2     3667.88     3636.17    284.70 o 
   8   6   2      248.95      216.31    582.68 o 
  -9   7   2       33.94      167.91    204.96 o 
  -8   7   2     1244.44      919.66    235.03 o 
  -7   7   2      468.75      399.55    195.55 o 
  -6   7   2     2731.88     2637.16    178.97 o 
  -5   7   2    20717.38    21107.27    469.68 o 
  -4   7   2      700.33      718.97     54.81 o 
  -3   7   2    18001.55    19127.10    409.15 o 
  -2   7   2    68518.51    72259.09   1240.25 o 
  -1   7   2     2939.23     3169.60     85.36 o 
   0   7   2    63941.90    66543.99   1268.87 o 
   1   7   2    58125.12    62256.94   1185.83 o 
   2   7   2      720.66      713.44     44.04 o 
   3   7   2       59.62       80.61     39.67 o 
   4   7   2     5288.52     5498.68    177.41 o 
   5   7   2       14.40      -25.51     96.61 o 
   6   7   2     6099.89     7339.47    593.94 o 
   7   7   2       19.52       60.63    230.67 o 
   8   7   2      527.99      423.80    252.40 o 
  -9   8   2       55.14      -19.69    386.84 o 
  -8   8   2       28.94       67.32    201.28 o 
  -7   8   2     1948.05     2164.28    201.28 o 
  -6   8   2      155.33      246.48     91.28 o 
  -5   8   2    12497.53    13052.13    315.54 o 
  -4   8   2      636.62      487.62     55.87 o 
  -3   8   2      158.85      158.31     41.81 o 
  -2   8   2       62.93       41.90     21.63 o 
  -1   8   2     2213.58     2393.98     94.38 o 
   0   8   2     4581.33     4557.78    106.89 o 
   1   8   2     3164.98     3477.77     85.46 o 
   2   8   2    12945.28    13002.28    260.25 o 
   3   8   2    15959.75    15909.19    326.70 o 
   4   8   2      630.13      693.85     72.36 o 
   5   8   2      662.61      667.66    151.22 o 
   6   8   2     2882.63     2720.77    203.60 o 
   7   8   2      109.17     -211.17    351.53 o 
   8   8   2      900.81     1124.05    228.44 o 
  -9   9   2      244.17      812.96    555.72 o 
  -8   9   2      123.97     -140.65    140.65 o 
  -7   9   2     2496.98     2890.04    240.76 o 
  -6   9   2      258.15      310.01    106.80 o 
  -5   9   2    13346.14    13762.57    335.72 o 
  -4   9   2     1415.08     1360.82     69.94 o 
  -3   9   2    18182.21    20361.53    455.42 o 
  -2   9   2      833.15      858.07     37.93 o 
  -1   9   2    25297.63    25516.25    621.48 o 
   0   9   2   126299.55   130833.00   4162.69 o 
   1   9   2    62453.61    64192.21   1296.03 o 
   2   9   2     4401.24     4497.25     88.27 o 
   3   9   2    12212.65    12719.62    274.51 o 
   4   9   2      382.50      346.78     71.30 o 
   5   9   2     1051.47      835.56    123.09 o 
   6   9   2     4804.85     5014.16    254.24 o 
   7   9   2      231.30      -68.68    168.98 o 
   8   9   2      251.93      188.57    291.29 o 
  -9  10   2      137.91     -495.48    628.76 o 
  -8  10   2      334.35      -52.67    295.27 o 
  -7  10   2     2242.76     2374.97    449.89 o 
  -6  10   2      244.86      187.89    136.19 o 
  -5  10   2     5250.15     4881.66    149.96 o 
  -4  10   2     3036.71     2959.11    103.89 o 
  -3  10   2    28383.52    30063.36    529.92 o 
  -2  10   2      765.40      702.09     42.58 o 
  -1  10   2     4077.47     4019.52    105.54 o 
   0  10   2    51331.14    52241.13   1058.96 o 
   1  10   2    48144.02    51768.15   1170.61 o 
   2  10   2    16428.34    16675.40    318.36 o 
   3  10   2     2390.14     2406.49    171.11 o 
   4  10   2      925.57      776.10     87.88 o 
   5  10   2     8021.93     8511.33    374.71 o 
   6  10   2     1538.10     1204.94    186.53 o 
   8  10   2     2340.80     2675.18    253.75 o 
  -9  11   2      616.23      248.52    423.31 o 
  -8  11   2      690.59      657.67    227.85 o 
  -7  11   2      117.27     -170.24    382.09 o 
  -6  11   2      395.68      251.23    171.50 o 
  -5  11   2      305.04      311.28     85.75 o 
  -4  11   2       78.01      113.10     49.18 o 
  -3  11   2    13931.28    14087.71    261.81 o 
  -2  11   2     5628.30     5369.96    109.32 o 
  -1  11   2    33533.33    34109.84    686.28 o 
   0  11   2      797.21      619.64     31.23 o 
   1  11   2      298.22      337.37     49.18 o 
   2  11   2    13166.69    13579.92    310.01 o 
   3  11   2      185.01      162.28     48.60 o 
   4  11   2     1373.09     1140.92    111.36 o 
   5  11   2      200.17      179.55    104.37 o 
   6  11   2     1179.35      848.08    277.62 o 
   7  11   2     2090.29     1370.43    482.87 o 
   8  11   2      282.23      429.62    266.75 o 
  -9  12   2     1184.20      885.62    359.29 o 
  -8  12   2     2123.45     1917.80    341.83 o 
  -7  12   2    19549.06    21612.26   1078.84 o 
  -6  12   2      198.59      293.43    135.32 o 
  -5  12   2    10007.41    10873.88    275.39 o 
  -4  12   2      396.80      335.62     52.19 o 
  -3  12   2    24474.65    26328.44    507.22 o 
  -2  12   2      234.36      223.97     28.62 o 
  -1  12   2     8222.23     8543.25    195.17 o 
   0  12   2     7393.21     7248.77    151.32 o 
   1  12   2     4506.70     4528.48    117.76 o 
   2  12   2    11494.73    11486.64    280.14 o 
   3  12   2      149.21      158.40     55.39 o 
   4  12   2      303.10      137.55    128.72 o 
   5  12   2       51.64       29.88    122.71 o 
   6  12   2      804.38      643.89    173.83 o 
   7  12   2      309.37      112.71    223.20 o 
   8  12   2      296.70       68.58    299.64 o 
  -9  13   2      815.93      298.47    353.08 o 
  -8  13   2       49.58      287.03    246.38 o 
  -7  13   2     4487.64     4483.67    197.69 o 
  -6  13   2     2480.54     2341.60    147.34 o 
  -5  13   2     9774.28    10402.27    306.33 o 
  -4  13   2     5762.57     6073.02    150.93 o 
  -3  13   2     3597.43     3612.99     95.45 o 
  -2  13   2      429.34      406.82     32.01 o 
  -1  13   2     2552.79     2663.64     77.31 o 
   0  13   2      110.35       40.74     22.60 o 
   1  13   2      188.52      217.86     42.10 o 
   2  13   2    14804.36    15194.40    294.98 o 
   3  13   2      433.64      522.83     48.79 o 
   4  13   2      163.70      161.31     93.02 o 
   5  13   2       91.09      207.48    189.83 o 
   6  13   2      750.51      642.82    251.23 o 
   7  13   2      520.57      192.45    226.88 o 
   8  13   2      570.72      804.33    449.02 o 
  -8  14   2     2381.70     2890.04    319.62 o 
  -7  14   2      389.62       42.20    123.77 o 
  -6  14   2      117.08       16.49     99.23 o 
  -5  14   2      515.08      573.47     74.30 o 
  -4  14   2     1000.77     1120.84    116.69 o 
  -3  14   2      848.32      891.05     69.94 o 
  -2  14   2     2820.65     2575.47     59.85 o 
  -1  14   2    45326.23    47897.82   1077.68 o 
   0  14   2    40241.92    41953.52    871.45 o 
   1  14   2    57582.09    60763.62   1393.22 o 
   2  14   2    16561.17    16321.25    387.32 o 
   3  14   2     5513.40     5228.34    137.45 o 
   4  14   2     1829.53     1503.61    112.91 o 
   5  14   2     1665.26     1416.11    155.78 o 
   6  14   2     1158.62     1085.05    217.38 o 
   7  14   2     4870.41     5625.66    540.59 o 
   8  14   2      480.84      233.19    308.66 o 
  -8  15   2     1819.37     1238.12    332.42 o 
  -7  15   2      435.84      419.63    145.79 o 
  -6  15   2      316.61      224.07    118.15 o 
  -5  15   2    13117.93    14145.14    390.62 o 
  -4  15   2     1236.96     1108.14     69.26 o 
  -3  15   2    12822.50    14131.07    284.21 o 
  -2  15   2      849.15      943.04     49.28 o 
  -1  15   2    29233.66    30816.76    718.00 o 
   0  15   2     3370.17     4286.85    100.59 o 
   1  15   2    25926.10    27758.32    619.25 o 
   2  15   2     6191.32     6049.74    168.98 o 
   3  15   2     6351.68     6228.23    171.50 o 
   4  15   2     1546.27     1508.36    203.99 o 
   5  15   2       14.12     -141.04    141.04 o 
   6  15   2      416.03      298.47    153.75 o 
   7  15   2      247.56      322.14    212.53 o 
   8  15   2      252.50      259.38    330.58 o 
  -8  16   2     1106.19      597.91    411.67 o 
  -7  16   2     1599.52     1660.85    318.74 o 
  -6  16   2      544.41      530.30    129.30 o 
  -5  16   2      513.28      709.27    131.34 o 
  -4  16   2      716.77      573.76     55.97 o 
  -3  16   2     3278.09     3330.23     91.86 o 
  -2  16   2       16.75       61.50     30.17 o 
  -1  16   2    27014.60    29938.51    737.98 o 
   0  16   2     7572.29     7712.44    185.37 o 
   1  16   2     5571.00     4935.50    154.33 o 
   2  16   2     1663.15     1575.49     84.49 o 
   3  16   2    11787.83    11683.26    309.14 o 
   4  16   2      232.91      202.44     72.85 o 
   5  16   2     1849.12     1769.88    220.77 o 
   6  16   2     2162.93     1882.98    297.02 o 
   7  16   2     1935.32     1627.38    662.52 o 
   8  16   2       69.53      164.90    242.89 o 
  -8  17   2      756.92      366.57    381.89 o 
  -7  17   2      202.34      207.68    357.25 o 
  -6  17   2     2604.72     2416.10    187.50 o 
  -5  17   2     2316.28     2346.45    128.14 o 
  -4  17   2     7565.87     8373.79    194.29 o 
  -3  17   2    10231.88    10624.50    195.17 o 
  -2  17   2        1.21      -24.35     34.63 o 
  -1  17   2    11582.07    12385.25    389.94 o 
   0  17   2    12405.18    12831.84    341.25 o 
   1  17   2    27125.14    30044.05    725.27 o 
   2  17   2     3627.72     3503.47    138.61 o 
   3  17   2      942.35      844.68     77.70 o 
   4  17   2    24445.43    25240.96    661.16 o 
   5  17   2      538.25      287.80    128.24 o 
   6  17   2       25.41      219.12    134.54 o 
   7  17   2       66.38       84.49    227.18 o 
   8  17   2       85.80      207.10    411.48 o 
  -8  18   2      259.25      375.20    266.75 o 
  -7  18   2       72.85      451.05    298.86 o 
  -6  18   2     3952.52     3629.38    326.41 o 
  -5  18   2      518.21      377.43     86.23 o 
  -4  18   2     1074.67     1155.76     74.40 o 
  -3  18   2    17571.53    19153.87    437.67 o 
  -2  18   2     2457.77     2311.04     70.62 o 
  -1  18   2    17783.28    18958.90    430.49 o 
   0  18   2     1889.64     2152.93    107.67 o 
   1  18   2    10480.22     9813.86    256.96 o 
   2  18   2     2928.30     3041.65    120.57 o 
   3  18   2      778.65      764.37     60.63 o 
   4  18   2      207.57      138.61     76.24 o 
   5  18   2      831.88      561.05    148.70 o 
   6  18   2      250.48      213.69    142.30 o 
   7  18   2     5132.32     6006.77    668.14 o 
   8  18   2       83.29      108.83    309.63 o 
  -8  19   2     1626.44     1561.91    497.03 o 
  -7  19   2      166.68      201.47    188.86 o 
  -5  19   2     1486.14     1674.33    120.38 o 
  -4  19   2      514.46      678.71     80.70 o 
  -3  19   2     6851.48     7603.50    213.40 o 
  -2  19   2     8656.13     8861.51    212.92 o 
  -1  19   2      641.01      506.54     52.67 o 
   0  19   2     5040.45     5688.80    164.42 o 
   1  19   2      538.96      513.23     81.38 o 
   2  19   2     2124.93     2066.50    108.45 o 
   3  19   2      839.87      805.79     85.55 o 
   4  19   2      282.55      214.08     73.62 o 
   5  19   2       96.65     -114.07    127.27 o 
   6  19   2     2386.45     2534.34    186.92 o 
   7  19   2      127.22      211.56    316.80 o 
   8  19   2       13.44       53.64    304.68 o 
  -8  20   2     1656.56     1015.11    318.94 o 
  -7  20   2     3676.96     3641.31    290.13 o 
  -5  20   2     1095.83      762.43    163.83 o 
  -4  20   2     1735.78     1742.33    105.25 o 
  -3  20   2     1712.67     1881.72     84.88 o 
  -2  20   2     1893.06     1737.38     74.98 o 
  -1  20   2    10118.36     9950.83    349.20 o 
   0  20   2    11623.31    12439.67    336.79 o 
   1  20   2    20411.04    23197.25    497.61 o 
   2  20   2    15293.18    16080.01    401.29 o 
   3  20   2       68.98       83.81     64.21 o 
   4  20   2     5634.80     5506.83    190.41 o 
   5  20   2     5127.90     5488.89    259.96 o 
   6  20   2      539.75      775.42    181.39 o 
   7  20   2      892.55      758.45    228.82 o 
  -8  21   2      679.90     1204.36    382.38 o 
  -6  21   2        2.70      -17.07    179.45 o 
  -5  21   2      960.54      776.98    153.16 o 
  -4  21   2     5657.19     5389.07    229.02 o 
  -3  21   2     6365.47     6561.42    173.24 o 
  -2  21   2       17.89       46.66     49.08 o 
  -1  21   2    20285.61    21631.56    576.96 o 
   0  21   2      507.49      506.83     70.23 o 
   1  21   2      453.04      412.16     57.23 o 
   2  21   2     7295.63     7516.49    192.06 o 
   3  21   2       73.93       99.23     59.75 o 
   4  21   2     1925.89     1762.99    117.86 o 
   5  21   2     6183.58     6569.38    263.26 o 
   6  21   2      247.02      385.29    161.51 o 
   7  21   2     1328.56     1223.37    303.13 o 
  -8  22   2     1833.57     2314.83    378.11 o 
  -6  22   2      868.02      578.90    323.11 o 
  -5  22   2       42.62        5.82    123.48 o 
  -4  22   2     2030.45     1743.40    213.60 o 
  -3  22   2     8125.93     8156.89    267.92 o 
  -2  22   2      586.45      536.71     78.28 o 
  -1  22   2     7300.84     7299.31    305.94 o 
   0  22   2    19987.41    21281.78    617.12 o 
   1  22   2      379.90      268.40     52.09 o 
   2  22   2      252.51      126.49     71.20 o 
   3  22   2     1443.30     1526.70     97.10 o 
   4  22   2     2764.76     2534.24    153.55 o 
   5  22   2     1484.09     1031.89    215.63 o 
   6  22   2       47.29      159.37    176.54 o 
   7  22   2        0.77     -175.96    210.49 o 
  -7  23   2      833.81      165.48    353.96 o 
  -5  23   2      170.89      -65.28    106.60 o 
  -4  23   2    16662.62    16672.88    730.61 o 
  -3  23   2     4401.24     4020.88    180.03 o 
  -2  23   2       78.14       13.00     56.94 o 
  -1  23   2      500.78      307.88     51.80 o 
   0  23   2     7269.54     7120.54    195.94 o 
   1  23   2     2063.74     1852.33     92.83 o 
   2  23   2      985.51     1085.44    133.38 o 
   3  23   2      491.90      428.06     67.42 o 
   4  23   2      434.92      184.30    419.63 o 
   5  23   2      481.37      644.96    169.85 o 
   6  23   2      355.13      593.74    253.46 o 
   7  23   2     1767.56     1487.89    233.09 o 
  -5  24   2     5065.31     4926.96    447.56 o 
  -4  24   2       95.51       78.28    118.44 o 
  -3  24   2     4547.12     4327.69    184.11 o 
  -2  24   2      785.87      656.31     91.76 o 
  -1  24   2     2544.97     2344.90    127.75 o 
   0  24   2     5364.38     5379.37    152.87 o 
   1  24   2     3613.35     3319.56    109.80 o 
   2  24   2       33.22      -22.89     52.67 o 
   3  24   2     5435.05     4931.03    246.28 o 
   4  24   2     2147.32     2222.77    170.92 o 
   5  24   2      275.26      224.94    153.26 o 
   6  24   2      695.06     1120.07    212.72 o 
   7  24   2      896.31      857.29    393.82 o 
  -8  25   2      378.90      259.09    311.95 o 
  -7  25   2     3700.57     4483.67    637.39 o 
  -6  25   2      288.17      632.74    323.01 o 
  -5  25   2     4139.04     4280.26    278.59 o 
  -4  25   2     2013.86     1670.35    131.24 o 
  -3  25   2    10739.84    11035.29    318.26 o 
  -2  25   2    17528.30    19082.67    771.25 o 
  -1  25   2      444.29      310.11     68.97 o 
   0  25   2      178.75      110.87     71.97 o 
   1  25   2    14630.15    16551.44    418.27 o 
   2  25   2     4358.78     4329.63    190.22 o 
   3  25   2       93.11       35.70     78.67 o 
   4  25   2     1562.52     1363.73    100.30 o 
   5  25   2      879.10      685.21    167.52 o 
   6  25   2     1463.32     1612.25    291.10 o 
  -8  26   2      260.56      279.65    251.33 o 
  -7  26   2      526.01      464.54    432.62 o 
  -6  26   2      835.31      766.31    193.03 o 
  -5  26   2      178.76      174.70    268.98 o 
  -4  26   2     1510.25     1304.95    240.08 o 
  -3  26   2     6685.94     6527.86    253.56 o 
  -2  26   2     4505.50     4888.84    270.63 o 
  -1  26   2        5.26       -3.49     87.20 o 
   0  26   2      702.25      576.38     71.68 o 
   1  26   2      888.87      697.53     93.70 o 
   2  26   2      399.78      306.52     66.25 o 
   3  26   2     1442.30     1418.83    130.76 o 
   4  26   2       13.14      -93.99    113.10 o 
   5  26   2     1969.64     1754.07    224.56 o 
   6  26   2      285.98      580.74    404.30 o 
  -8  27   2      630.83      631.18    366.95 o 
  -7  27   2     1046.88      979.71    334.75 o 
  -6  27   2      199.21      125.81    264.72 o 
  -5  27   2     2248.44     1531.25    362.01 o 
  -4  27   2      468.32       66.06    169.95 o 
  -3  27   2     1740.16     1595.66    213.69 o 
  -2  27   2    11387.91    11589.36    531.66 o 
  -1  27   2     1308.69     1035.29     95.16 o 
   0  27   2     4961.60     5587.05    163.35 o 
   1  27   2     4203.23     4110.99    160.05 o 
   2  27   2      678.01      617.60     78.28 o 
   3  27   2     1301.89     1159.64    147.93 o 
   4  27   2      199.00       28.03    162.67 o 
   5  27   2     3861.90     3824.06    262.58 o 
   6  27   2     3117.33     3781.48    558.14 o 
   7  27   2      462.01      222.33    332.52 o 
  -7  28   2      223.45      970.98    480.93 o 
  -6  28   2      213.41       47.53    350.27 o 
  -5  28   2      493.97      574.34    176.06 o 
  -4  28   2      276.51      265.20    114.36 o 
  -3  28   2      652.00      627.79    173.05 o 
  -2  28   2      722.52      612.17    131.82 o 
  -1  28   2     3365.79     3759.56    306.52 o 
   0  28   2     2847.14     2213.17    133.38 o 
   1  28   2    16302.86    17544.14    509.45 o 
   2  28   2      241.33      197.40     75.95 o 
   3  28   2    11514.14    12008.99    576.96 o 
   4  28   2       20.12      100.20    114.17 o 
   5  28   2      352.02      393.24    548.64 o 
  -7  29   2      227.20     -242.79    242.79 o 
  -6  29   2      148.28     -232.41    232.41 o 
  -5  29   2     3852.23     3583.50    445.72 o 
  -4  29   2       13.21       52.38    129.11 o 
  -3  29   2     1290.40     1229.87    112.52 o 
  -2  29   2     9599.75    10983.40    762.72 o 
  -1  29   2      877.89      790.94    182.75 o 
   0  29   2     2711.44     2727.66    162.38 o 
   1  29   2     2899.48     2751.82    162.48 o 
   2  29   2      802.29      736.53    112.33 o 
   3  29   2     1103.34     1039.17    123.19 o 
   4  29   2     2969.15     3100.44    180.52 o 
   5  29   2     1012.13      996.29    287.51 o 
   6  29   2     4702.96     5175.19    689.38 o 
  -7  30   2      164.97     -122.80    276.26 o 
  -6  30   2      431.99     -113.78    428.16 o 
  -5  30   2      429.38      406.53    233.58 o 
  -4  30   2      532.38      372.48    138.03 o 
  -3  30   2     5777.81     5394.80    236.00 o 
  -2  30   2     3171.53     3043.59    340.76 o 
  -1  30   2     1825.47     1833.70    226.79 o 
   0  30   2     6803.27     7239.17    263.07 o 
   1  30   2      559.73      382.86    111.36 o 
   2  30   2      183.76       99.43     81.38 o 
   3  30   2     1086.30     1094.65    139.88 o 
   4  30   2      651.16      777.75    164.32 o 
   5  30   2      249.82      638.94    292.07 o 
   6  30   2      439.99     -241.43    241.43 o 
   7  30   2      207.33     -376.85    600.92 o 
  -7  31   2      352.36      173.15    276.65 o 
  -6  31   2      563.05      564.16    476.27 o 
  -5  31   2       38.95      114.56    172.56 o 
  -4  31   2     2119.15     2267.59    171.89 o 
  -3  31   2     1259.75     1261.59    210.49 o 
  -2  31   2    12748.54    13046.80    643.50 o 
  -1  31   2     2851.97     3160.67    273.45 o 
   0  31   2     1250.31     1353.65    201.96 o 
   1  31   2     2193.23     1877.06    152.68 o 
   2  31   2      437.11      247.35    175.28 o 
   3  31   2     3443.34     3356.32    181.59 o 
   4  31   2      966.62       40.35    334.07 o 
   5  31   2     1523.57     1286.91    488.79 o 
   6  31   2      321.99      471.62    482.77 o 
  -7  32   2      631.87      713.83    357.16 o 
  -6  32   2      504.69      272.96    229.89 o 
  -5  32   2      110.12       38.99    253.08 o 
  -4  32   2      908.01      660.09    140.65 o 
  -3  32   2     5262.68     5370.74    350.37 o 
  -2  32   2     4899.46     4455.54    224.27 o 
  -1  32   2     1291.20     1095.82    105.34 o 
   0  32   2     2049.25     1675.98    138.03 o 
   1  32   2      702.01      806.46    124.45 o 
   2  32   2      630.58      506.83     93.12 o 
   3  32   2       27.00       35.50    138.52 o 
   4  32   2      158.04     -198.17    312.44 o 
   5  32   2      158.35       56.75    247.84 o 
   6  32   2      351.66       23.18    566.00 o 
  -7  33   2      743.51      679.30    457.36 o 
  -6  33   2     5408.92     5893.28    484.42 o 
  -5  33   2      303.73      287.80    188.76 o 
  -4  33   2     6686.24     6658.33    676.19 o 
  -3  33   2     3654.81     3715.32    457.36 o 
  -2  33   2      386.33      390.62    140.85 o 
  -1  33   2      337.18      419.63    103.98 o 
   0  33   2     4904.46     6137.63    239.49 o 
   1  33   2     3113.41     3135.16    309.72 o 
   2  33   2     1630.11     1491.68    131.92 o 
   3  33   2      390.65      513.23    166.65 o 
   4  33   2     1327.03     1318.43    232.80 o 
   5  33   2      278.68      227.85    171.21 o 
   6  33   2      443.86      312.25    449.79 o 
  -7  34   2     1571.83     1599.35    345.32 o 
  -6  34   2      253.33      511.00    403.33 o 
  -5  34   2      520.14      423.41    168.01 o 
  -4  34   2     1966.21     2238.10    673.38 o 
  -3  34   2      485.22      193.61    120.86 o 
  -2  34   2      871.90      812.09    142.79 o 
  -1  34   2     4132.66     4605.40    421.66 o 
   0  34   2     4540.42     5090.60    509.35 o 
   1  34   2      673.68      556.01    144.34 o 
   2  34   2       15.40       66.15    116.01 o 
   3  34   2     3340.86     3142.63    322.72 o 
   4  34   2      182.93       63.73    181.29 o 
   5  34   2      343.07      -91.57    234.35 o 
   6  34   2        4.23      362.01    280.14 o 
  -6  35   2     1118.19      772.81    454.06 o 
  -5  35   2      266.72      300.80    182.94 o 
  -4  35   2     1037.91     1321.73    244.05 o 
  -3  35   2      258.59      247.64    151.90 o 
  -2  35   2      644.39      764.56    132.31 o 
  -1  35   2     4581.56     4634.60    173.92 o 
   0  35   2      258.38      739.15    242.79 o 
   1  35   2       69.01       87.59    111.65 o 
   2  35   2      952.34      626.62    239.01 o 
   3  35   2      458.14      532.15    384.61 o 
   4  35   2     3916.44     4026.31    373.26 o 
   5  35   2      417.15      106.31    266.36 o 
   6  35   2      219.46      225.91    270.15 o 
  -6  36   2      871.47      685.41    437.67 o 
  -5  36   2      314.30      200.60    175.18 o 
  -4  36   2       64.49      255.89    303.81 o 
  -3  36   2      808.51      964.09    164.71 o 
  -2  36   2     3442.33     3297.15    262.48 o 
  -1  36   2     4000.71     4480.66    411.96 o 
   0  36   2      320.98      174.31    136.67 o 
   1  36   2     1969.87     1746.50    228.63 o 
   2  36   2      930.63     1168.96    255.60 o 
   3  36   2      217.36      142.11    185.95 o 
   4  36   2      324.55      267.53    201.86 o 
   5  36   2      321.76       87.88    224.94 o 
   6  36   2       44.20     -480.74    480.74 o 
  -6  37   2      571.51      621.39    216.99 o 
  -5  37   2      717.09      569.98    637.30 o 
  -4  37   2     7567.57     8602.61    557.46 o 
  -3  37   2     4309.05     4163.37    393.34 o 
  -2  37   2      323.63      232.51    187.60 o 
  -1  37   2      866.73      877.18    241.24 o 
   1  37   2     1207.06     1009.88    200.50 o 
   2  37   2      501.83      333.00    220.68 o 
   3  37   2       67.95      -14.16    362.49 o 
   4  37   2     2154.97     2372.64    481.03 o 
   5  37   2      144.85      232.22    251.33 o 
   6  37   2      112.26      223.20    530.11 o 
  -6  38   2     1147.84     1185.25    203.12 o 
  -5  38   2      589.68     1020.74    363.46 o 
  -4  38   2      178.40      239.30    176.64 o 
  -3  38   2     3619.10     3440.42    267.04 o 
  -2  38   2     2754.32     2847.75    509.93 o 
  -1  38   2      689.47      532.34    280.62 o 
   0  38   2     1155.11      960.02    170.62 o 
   1  38   2     1928.66     2039.34    382.67 o 
   2  38   2     2304.25     2416.87    439.03 o 
   3  38   2      444.87      592.48    261.90 o 
   4  38   2       14.73      127.75    217.96 o 
   5  38   2      217.50      555.62    314.09 o 
  -6  39   2      200.52       83.23    288.29 o 
  -5  39   2      162.38      -21.73    344.84 o 
  -4  39   2      485.14       49.76    200.69 o 
  -3  39   2      630.74      487.04    204.09 o 
  -2  39   2      108.89      246.09    268.40 o 
  -1  39   2      169.84      -99.13    190.61 o 
   0  39   2     4885.03     4128.06    367.05 o 
   2  39   2      167.68      -50.93    220.39 o 
   3  39   2       66.61      265.49    200.79 o 
   4  39   2     2190.54     2506.21    389.94 o 
   5  39   2       92.96      485.00    385.38 o 
  -6  40   2      909.54      726.34    377.92 o 
  -5  40   2      787.85     1084.18    347.26 o 
  -4  40   2      429.88      324.37    203.31 o 
  -3  40   2      200.52      252.88    280.53 o 
  -2  40   2     1483.48     1225.51    268.30 o 
  -1  40   2      386.35      327.57    123.87 o 
   0  40   2      707.26      834.30    280.72 o 
   1  40   2     1832.53     1747.95    413.22 o 
   2  40   2     3755.04     4482.60    506.05 o 
   3  40   2      317.87      262.48    199.92 o 
   4  40   2      239.24        6.01    206.71 o 
   5  40   2      309.17       18.43    464.92 o 
  -5  41   2      768.44      793.76    605.09 o 
  -4  41   2      640.26      741.28    240.17 o 
  -3  41   2       72.60       86.52    250.65 o 
  -2  41   2      125.15       13.87    143.17 o 
  -1  41   2     2399.09     2303.48    185.76 o 
   0  41   2      228.05      252.40    171.11 o 
   1  41   2      404.96      270.44    325.63 o 
   2  41   2      194.54      -75.47    388.49 o 
   3  41   2       36.63     -199.63    199.63 o 
   4  41   2     1180.52      990.57    240.37 o 
   5  41   2      749.15      195.17    756.99 o 
  -5  42   2     2043.24     1662.88    419.43 o 
  -4  42   2      239.25      -48.02    293.82 o 
  -3  42   2       43.47      217.86    184.20 o 
  -2  42   2       95.41      222.71    194.20 o 
  -1  42   2      128.37       63.34    113.39 o 
   0  42   2       82.97       61.98    112.13 o 
   1  42   2      608.96      432.91    504.40 o 
   2  42   2     7794.15     9252.32    860.59 o 
   3  42   2      236.84      304.10    264.52 o 
   4  42   2      658.89      466.28    304.97 o 
   5  42   2     1470.39     1578.69    333.10 o 
  -5  43   2     1115.91      785.32    257.25 o 
  -4  43   2      137.21      138.32    262.48 o 
  -3  43   2     1083.10      942.17    226.98 o 
  -2  43   2      185.00      321.07    220.87 o 
  -1  43   2     1279.79     1407.19    169.07 o 
   0  43   2     1155.42     1130.35    205.35 o 
   1  43   2       68.18      116.89    339.02 o 
   2  43   2      716.59      240.17    367.63 o 
   3  43   2      617.65      109.32    213.30 o 
   4  43   2      198.53      331.35    319.81 o 
  -5  44   2      745.44      429.81    310.40 o 
  -4  44   2      199.87      526.33    277.03 o 
  -3  44   2     1716.40     1565.01    273.93 o 
  -2  44   2      131.13      144.05    179.84 o 
  -1  44   2       32.20       42.49    146.37 o 
   0  44   2       32.50      342.22    440.97 o 
   1  44   2       77.14      318.45    267.72 o 
   2  44   2      536.74      254.34    449.99 o 
   3  44   2       73.39     -104.76    310.21 o 
   4  44   2      882.94      404.98    326.41 o 
  -4  45   2      313.02      146.47    171.59 o 
  -3  45   2      120.53       92.15    194.97 o 
  -2  45   2     1068.82     1013.27    252.78 o 
  -1  45   2      422.43      357.84    182.07 o 
   0  45   2      284.76       32.50    296.53 o 
   1  45   2       86.76     -100.59    405.66 o 
   2  45   2      128.75      383.83    209.42 o 
   3  45   2      160.88     -342.32    342.32 o 
   4  45   2     1358.89     1330.56    405.46 o 
  -4  46   2       58.55      507.90    287.41 o 
  -3  46   2     1466.34     1074.87    202.34 o 
  -2  46   2      264.10      -34.44    307.59 o 
  -1  46   2      214.85     -351.14    351.14 o 
   0  46   2     1113.67      835.37    355.31 o 
   1  46   2      442.97      462.50    299.15 o 
   2  46   2      184.87      162.86    298.18 o 
   3  46   2       74.05     -134.73    289.16 o 
  -4  47   2       23.90      384.41    214.27 o 
  -3  47   2      364.87      -54.03    236.88 o 
  -2  47   2      340.97      461.92    206.22 o 
  -1  47   2      232.91      865.34    302.93 o 
   0  47   2      934.39      818.30    309.24 o 
   1  47   2      953.59      923.16    421.08 o 
   3  47   2      153.25      350.85    383.54 o 
  -3  48   2      764.66      869.42    324.86 o 
  -2  48   2       10.36       53.84    187.21 o 
  -1  48   2      615.32      550.48    355.41 o 
   0  48   2      863.81      956.43    609.75 o 
   1  48   2     1331.21     1526.99    306.52 o 
   2  48   2      374.85      132.31    266.85 o 
   3  48   2     1353.60      805.01    324.18 o 
  -3  49   2      426.26      225.62    276.16 o 
  -2  49   2     1840.20     1524.95    314.19 o 
  -1  49   2      240.38      138.61    253.66 o 
   0  49   2      288.85      239.20    232.41 o 
   1  49   2      262.20      201.76    285.28 o 
   2  49   2       15.95     -194.10    355.02 o 
  -2  50   2      321.27      427.39    351.24 o 
  -1  50   2       99.72     -298.86    298.86 o 
   0  50   2     1313.65     1032.48    436.89 o 
   1  50   2      912.84     1007.84    441.45 o 
   2  50   2      122.66      378.21    512.46 o 
  -2  51   2      128.59       22.50    306.04 o 
  -1  51   2      242.16      542.72    267.92 o 
   0  51   2      367.45      369.09    663.19 o 
   1  51   2     1238.87     1677.34    349.11 o 
  -1  52   2      272.04      227.47    363.36 o 
   0  52   2      742.27      471.91    426.51 o 
  -2 -51   3      982.74     1351.12   1142.28 o 
  -1 -51   3       94.90      -76.92    504.60 o 
   0 -51   3     1564.39      793.08    490.63 o 
   1 -51   3      391.39      705.49    493.54 o 
  -2 -50   3     2386.52     3178.04    350.27 o 
  -1 -50   3       34.37       67.51    427.09 o 
   0 -50   3     2285.55     2239.07    675.22 o 
   1 -50   3       76.22     -261.51    298.08 o 
  -3 -49   3      149.23     -266.07    266.07 o 
  -2 -49   3      691.77      794.24    252.20 o 
  -1 -49   3       80.78      -32.01    303.81 o 
   0 -49   3      680.77      414.78    353.08 o 
   1 -49   3      155.39      170.82    240.76 o 
   2 -49   3      103.28       75.66    682.89 o 
  -3 -48   3      262.66     -103.89    216.89 o 
  -2 -48   3      177.79     -144.53    289.06 o 
  -1 -48   3       34.00      -27.74    274.90 o 
   0 -48   3       92.30       -6.50    350.66 o 
   1 -48   3      119.72     -233.19    462.79 o 
   2 -48   3        8.78      -58.88    400.03 o 
  -4 -47   3      305.61      219.80    264.23 o 
  -3 -47   3       38.18      -85.26    386.45 o 
  -2 -47   3     1057.30     1150.14    214.18 o 
  -1 -47   3      225.91     -161.80    399.16 o 
   0 -47   3      134.80     -350.08    350.08 o 
   1 -47   3      193.65       58.10    214.37 o 
   2 -47   3      145.10      628.18    300.41 o 
   3 -47   3      141.26      661.16    465.99 o 
  -4 -46   3      680.62      538.26    237.65 o 
  -3 -46   3       86.00     -194.49    194.49 o 
  -2 -46   3      475.15      709.75    192.84 o 
  -1 -46   3      709.57      240.46    299.54 o 
   0 -46   3      423.02      100.10    275.29 o 
   1 -46   3      114.59      250.65    263.07 o 
   2 -46   3      751.50     1163.62    351.72 o 
   3 -46   3      217.37      294.11    413.32 o 
  -4 -45   3      186.34     -165.10    239.30 o 
  -3 -45   3      533.04      472.78    204.09 o 
  -2 -45   3     1602.35     1867.36    213.79 o 
  -1 -45   3      872.31      621.39    294.40 o 
   0 -45   3      203.85      183.14    233.58 o 
   1 -45   3      366.69      423.99    217.38 o 
   2 -45   3      267.17      461.43    471.33 o 
   3 -45   3      176.08      798.12    610.43 o 
  -5 -44   3      610.91     1100.57    341.05 o 
  -4 -44   3      800.50      774.65    270.44 o 
  -3 -44   3      698.79      719.75    207.29 o 
  -2 -44   3     1371.96     1737.19    207.58 o 
  -1 -44   3      293.18     -203.99    264.33 o 
   0 -44   3      730.10      568.91    295.08 o 
   1 -44   3      320.77      548.35    282.08 o 
   2 -44   3      447.76     -147.93    346.58 o 
   3 -44   3      300.11      205.84    276.65 o 
   4 -44   3      121.30     -129.30    427.00 o 
  -5 -43   3      173.74      252.30    241.73 o 
  -4 -43   3     2074.09     2249.74    434.47 o 
  -3 -43   3       86.72       25.71    154.04 o 
  -2 -43   3     1296.29     1352.38    200.50 o 
  -1 -43   3      129.39     -284.79    350.37 o 
   0 -43   3       42.70      -84.88    219.03 o 
   1 -43   3       95.08     -194.39    230.86 o 
   2 -43   3      615.11      336.40    389.56 o 
   3 -43   3       58.70     -106.31    220.87 o 
   4 -43   3      121.97      -17.85    295.85 o 
  -5 -42   3      466.35      456.39    257.05 o 
  -4 -42   3       38.58     -234.26    234.26 o 
  -3 -42   3     1767.83     1979.01    303.52 o 
  -2 -42   3      982.59      948.18    258.51 o 
  -1 -42   3      661.16      969.04    218.54 o 
   0 -42   3      987.47      854.09    361.23 o 
   1 -42   3      959.70     1091.84    184.20 o 
   2 -42   3     1289.82     1836.03    495.29 o 
   3 -42   3      180.08      -72.56    239.69 o 
   4 -42   3       46.98      -82.64    581.52 o 
  -5 -41   3      698.79      689.29    213.79 o 
  -4 -41   3      143.32      -94.28    240.76 o 
  -3 -41   3      788.74      723.24    175.38 o 
  -2 -41   3     1404.59     1799.75    217.38 o 
  -1 -41   3     2039.66     2218.12    462.98 o 
   0 -41   3      340.13      314.38    163.93 o 
   1 -41   3     2453.28     2436.17    532.05 o 
   2 -41   3      346.66      493.54    303.61 o 
   3 -41   3      316.56      -80.51    248.81 o 
   4 -41   3      556.22      659.51    300.31 o 
  -6 -40   3      321.85      378.21    231.06 o 
  -5 -40   3       36.66      130.85    195.17 o 
  -4 -40   3      496.25      117.18    230.96 o 
  -3 -40   3      875.44      822.08    160.92 o 
  -2 -40   3     1316.53     1186.22    338.34 o 
  -1 -40   3     1787.05     2144.78    322.04 o 
   0 -40   3      139.74      189.64    187.89 o 
   1 -40   3      146.46      129.01    246.58 o 
   2 -40   3      566.68      606.93    216.80 o 
   3 -40   3      458.24      260.74    205.74 o 
   4 -40   3      516.50      255.69    396.93 o 
   5 -40   3      459.68      441.06    433.01 o 
  -6 -39   3      427.98      414.97    285.76 o 
  -5 -39   3       17.31      281.79    187.11 o 
  -4 -39   3       50.88     -232.41    269.08 o 
  -3 -39   3     1229.20     1185.25    267.04 o 
  -2 -39   3      388.28      511.49    131.92 o 
  -1 -39   3      891.65      920.63    208.16 o 
   0 -39   3     1928.77     2447.72    252.78 o 
   1 -39   3      311.43        9.89    173.63 o 
   2 -39   3      704.20      722.07    180.13 o 
   3 -39   3     1000.19      816.65    463.86 o 
   4 -39   3       24.74      347.36    260.25 o 
   5 -39   3       32.16     -197.78    405.27 o 
  -6 -38   3      255.93      538.74    242.79 o 
  -5 -38   3      339.36       82.26    245.51 o 
  -4 -38   3      731.89      793.95    222.81 o 
  -3 -38   3      964.59      903.08    153.94 o 
  -2 -38   3      239.04       61.79    271.21 o 
  -1 -38   3      864.72      744.19    289.94 o 
   0 -38   3     1730.55     2253.43    452.51 o 
   1 -38   3     1615.85     2258.57    236.20 o 
   2 -38   3      592.02      446.01    142.98 o 
   3 -38   3      795.13      789.10    253.66 o 
   4 -38   3       83.91       70.33    320.39 o 
   5 -38   3      231.35       47.72    356.38 o 
  -6 -37   3       93.35       26.68    258.80 o 
  -5 -37   3     2328.33     2621.64    331.94 o 
  -4 -37   3       49.37      -66.45    191.09 o 
  -3 -37   3      370.28       61.50    166.94 o 
  -2 -37   3      352.64       85.55    237.94 o 
  -1 -37   3      328.38      513.43    251.62 o 
   0 -37   3      988.37      877.18    181.39 o 
   1 -37   3     1263.83     1026.17    174.60 o 
   2 -37   3     1506.80     1515.06    212.63 o 
   3 -37   3      497.87      425.74    226.30 o 
   4 -37   3      798.13      922.48    346.68 o 
   5 -37   3      252.14      -51.60    353.66 o 
  -6 -36   3      614.46      461.43    194.58 o 
  -5 -36   3      757.34      716.93    225.82 o 
  -4 -36   3      265.32       71.97    122.41 o 
  -3 -36   3     2160.06     2076.01    194.20 o 
  -2 -36   3     1127.07     1085.73    148.22 o 
  -1 -36   3     1286.05     1175.26    170.04 o 
   0 -36   3      103.94      209.62    149.09 o 
   1 -36   3      649.49      465.80    160.73 o 
   2 -36   3     1065.19      669.69    241.73 o 
   3 -36   3      604.24      326.60    236.78 o 
   4 -36   3      551.36      609.94    238.23 o 
   5 -36   3      784.28      185.17    390.91 o 
  -7 -35   3      413.27      211.95    384.22 o 
  -6 -35   3       12.95        7.95    197.49 o 
  -5 -35   3      126.97      249.87    146.18 o 
  -4 -35   3     1233.59     1288.27    194.78 o 
  -3 -35   3     1995.90     1980.17    174.31 o 
  -2 -35   3      938.69      605.38    192.84 o 
  -1 -35   3      650.59      491.31    284.50 o 
   0 -35   3     4624.15     4771.08    601.02 o 
   1 -35   3       36.98       10.57    126.49 o 
   2 -35   3      201.57      436.21    223.39 o 
   3 -35   3      710.60      728.38    221.74 o 
   4 -35   3      395.48       -7.08    230.86 o 
   5 -35   3     1032.24      967.49    604.90 o 
   6 -35   3      231.84       25.61    331.26 o 
  -7 -34   3      141.48     -367.63    367.63 o 
  -6 -34   3     1758.99     1840.40    291.10 o 
  -5 -34   3      411.34      670.28    256.76 o 
  -4 -34   3     1154.38     1040.33    192.16 o 
  -3 -34   3      963.36      888.62    145.31 o 
  -2 -34   3      596.46      497.03    305.55 o 
  -1 -34   3     4117.85     4499.28    332.62 o 
   0 -34   3     1071.29      660.19    180.81 o 
   1 -34   3     2075.69     2490.11    313.31 o 
   2 -34   3      346.61      233.97    156.46 o 
   3 -34   3      146.07      151.42    171.89 o 
   4 -34   3      271.06      502.76    231.44 o 
   5 -34   3       49.61       26.38    376.17 o 
   6 -34   3      246.85       92.25    363.95 o 
  -7 -33   3      725.34      445.91    467.83 o 
  -6 -33   3     1207.25     1087.86    320.10 o 
  -5 -33   3      726.61      636.81    362.98 o 
  -4 -33   3      220.02       24.44    347.26 o 
  -3 -33   3      157.11      239.01    229.31 o 
  -2 -33   3     1587.69     1375.96    310.01 o 
  -1 -33   3     3532.35     3689.52    303.81 o 
   0 -33   3     4430.93     5638.75    415.65 o 
   1 -33   3      514.76      676.29    317.48 o 
   2 -33   3     1276.52     1524.95    341.93 o 
   3 -33   3      552.55      484.71    178.29 o 
   4 -33   3      269.40      423.51    213.40 o 
   5 -33   3       41.73       32.40    325.83 o 
   6 -33   3       68.59       86.33    557.37 o 
  -7 -32   3     1703.93     1057.89    537.38 o 
  -6 -32   3       17.69     -114.07    207.68 o 
  -5 -32   3     2512.91     2526.09    209.42 o 
  -4 -32   3      395.61      369.38    126.68 o 
  -3 -32   3      750.33      673.96    129.11 o 
  -2 -32   3     2799.44     2602.24    180.03 o 
  -1 -32   3      804.98      876.98    151.52 o 
   0 -32   3     2130.22     2527.94    233.87 o 
   1 -32   3      390.82      180.91    267.24 o 
   2 -32   3      454.34      312.15    142.01 o 
   3 -32   3     1906.98     2333.94    516.53 o 
   4 -32   3     1110.59     1402.83    376.65 o 
   5 -32   3      407.74      442.52    325.92 o 
   6 -32   3      101.64     -168.10    361.72 o 
  -7 -31   3       18.92     -122.32    304.78 o 
  -6 -31   3      548.12      266.85    199.53 o 
  -5 -31   3      404.47      375.30    195.17 o 
  -4 -31   3      241.51      318.84    237.36 o 
  -3 -31   3     3449.03     3485.43    226.59 o 
  -2 -31   3     2778.83     2916.62    153.55 o 
  -1 -31   3      639.53      519.44    128.62 o 
   0 -31   3      161.68      355.31    155.10 o 
   1 -31   3     1180.24     1228.61    197.20 o 
   2 -31   3      458.58      233.58    129.59 o 
   3 -31   3      709.11      546.89    176.54 o 
   4 -31   3      496.35      628.08    210.69 o 
   5 -31   3      525.80      583.85    320.59 o 
   6 -31   3       76.23      442.32    389.85 o 
  -7 -30   3      270.63      282.08    317.87 o 
  -6 -30   3     2011.99     1886.76    307.10 o 
  -5 -30   3      460.26      452.12    359.87 o 
  -4 -30   3       18.92      334.94    216.89 o 
  -3 -30   3      117.88     -167.71    167.71 o 
  -2 -30   3     1211.02     1044.21    222.81 o 
  -1 -30   3      517.49      305.26    107.48 o 
   0 -30   3      176.89       41.23    144.14 o 
   1 -30   3     2511.67     2905.76    249.58 o 
   2 -30   3      445.58      376.27    147.34 o 
   3 -30   3      262.71      119.02    174.80 o 
   4 -30   3      112.57      289.64    183.33 o 
   5 -30   3       85.87      -67.51    343.09 o 
   6 -30   3      538.54      449.40    219.80 o 
  -7 -29   3      325.37     -374.13    580.94 o 
  -6 -29   3      756.77      918.60    244.15 o 
  -5 -29   3      116.64      114.95     99.81 o 
  -4 -29   3       83.92      -85.94    132.60 o 
  -3 -29   3     1982.45     1758.82    165.48 o 
  -2 -29   3     2525.35     2484.38    188.57 o 
  -1 -29   3      535.27      427.87    105.54 o 
   0 -29   3     2274.75     2739.98    218.93 o 
   1 -29   3     2925.01     3326.74    348.62 o 
   2 -29   3      266.97      267.04    124.16 o 
   3 -29   3      709.69      539.91    175.86 o 
   4 -29   3       22.86      111.65    141.52 o 
   5 -29   3      237.21      306.52    198.85 o 
   6 -29   3      447.29      523.22    349.11 o 
  -7 -28   3      739.87      517.01    278.10 o 
  -6 -28   3      495.78      123.77    178.09 o 
  -5 -28   3     1204.01     1297.87    158.40 o 
  -4 -28   3     1625.75     1634.75    172.37 o 
  -3 -28   3     5195.04     5745.74    170.43 o 
  -2 -28   3      792.57      633.90    100.59 o 
  -1 -28   3     1191.62     1247.91    261.71 o 
   0 -28   3      243.20       24.06    130.47 o 
   1 -28   3     1227.98     1146.36    324.08 o 
   2 -28   3     1120.83     1062.06    143.56 o 
   3 -28   3     1830.92     1847.28    186.05 o 
   4 -28   3     1906.03     2211.23    216.51 o 
   5 -28   3      506.00      492.76    229.60 o 
   6 -28   3     1299.18     1073.90    390.62 o 
  -8 -27   3      737.72     1805.09    373.84 o 
  -7 -27   3      301.41      381.12    223.97 o 
  -6 -27   3     3629.41     4003.51    337.37 o 
  -5 -27   3      295.12        0.00    279.85 o 
  -4 -27   3     2378.05     2122.76    239.40 o 
  -3 -27   3     4865.92     5185.95    174.41 o 
  -2 -27   3     5127.00     5566.39    168.68 o 
  -1 -27   3      416.27      110.58    160.63 o 
   0 -27   3      677.67      449.02    108.35 o 
   1 -27   3      898.65      936.45    101.07 o 
   2 -27   3      285.49      129.79     89.92 o 
   3 -27   3      977.71     1237.34    162.09 o 
   4 -27   3     1179.38     1519.13    264.52 o 
   5 -27   3      349.69      211.07    135.22 o 
   6 -27   3      147.39     -149.28    275.19 o 
   7 -27   3       13.70     -201.96    314.67 o 
  -8 -26   3      585.41     -266.66    476.47 o 
  -7 -26   3       12.60       16.78    206.13 o 
  -6 -26   3       97.31       84.49    368.12 o 
  -5 -26   3      263.01      430.88    258.99 o 
  -4 -26   3     1115.81     1093.97    200.60 o 
  -3 -26   3     1252.20     1187.19    108.16 o 
  -2 -26   3     2437.73     2479.73    148.90 o 
  -1 -26   3      436.34      420.98     77.99 o 
   0 -26   3      253.23      187.11    145.31 o 
   1 -26   3      726.89      630.80    130.08 o 
   2 -26   3      690.08      507.31    149.58 o 
   3 -26   3      514.87      358.61    151.81 o 
   4 -26   3      262.42      297.89    124.74 o 
   5 -26   3      556.28      606.16    302.74 o 
   6 -26   3       15.66      201.18    204.57 o 
   7 -26   3       45.51     -205.25    205.25 o 
  -8 -25   3       90.23     -201.57    371.80 o 
  -6 -25   3      679.05      897.94    169.07 o 
  -5 -25   3     1249.15     1474.41    292.65 o 
  -4 -25   3      393.85      285.47    150.84 o 
  -3 -25   3     1123.33     1013.46    100.01 o 
  -2 -25   3      353.36      358.61     95.93 o 
  -1 -25   3      364.71      236.68     61.11 o 
   0 -25   3      719.34      535.35     95.55 o 
   1 -25   3      979.28      878.44     82.26 o 
   2 -25   3      494.37      206.13     92.93 o 
   3 -25   3     1362.49     1077.97    115.92 o 
   4 -25   3      132.20      188.96    117.18 o 
   5 -25   3      427.21      298.96    299.73 o 
   6 -25   3      318.68     -223.49    326.21 o 
   7 -25   3       88.33       91.76    305.65 o 
  -8 -24   3      618.18      359.19    629.92 o 
  -6 -24   3      825.88     1016.28    330.58 o 
  -5 -24   3     2544.37     2453.05    340.38 o 
  -4 -24   3      926.95      859.23    119.70 o 
  -3 -24   3     3760.55     4231.95    196.91 o 
  -2 -24   3      352.49      186.34    108.35 o 
  -1 -24   3     1257.20     1124.05     73.43 o 
   0 -24   3      682.90      605.87     67.12 o 
   1 -24   3     1724.92     1728.94    126.30 o 
   2 -24   3     1044.99      820.24    104.57 o 
   3 -24   3      341.07      300.51    112.04 o 
   4 -24   3      696.27      595.29    151.32 o 
   5 -24   3      410.28      469.48    162.28 o 
   6 -24   3     1863.34     2562.57    314.86 o 
   7 -24   3      558.49      329.03    390.33 o 
  -8 -23   3      252.60     -375.88    479.96 o 
  -7 -23   3      600.85      347.65    282.95 o 
  -6 -23   3      473.40      197.88    292.36 o 
  -5 -23   3      431.88      414.78    123.77 o 
  -4 -23   3     3120.33     3457.50    171.50 o 
  -3 -23   3      663.87      587.63     88.76 o 
  -2 -23   3     2901.45     2984.13    116.21 o 
  -1 -23   3     2361.15     2431.32    133.18 o 
   0 -23   3      280.96      249.10    112.23 o 
   1 -23   3      308.04      282.08     60.63 o 
   2 -23   3      724.27      496.55    104.76 o 
   3 -23   3       12.80       18.04    112.62 o 
   4 -23   3      311.64       50.93    180.13 o 
   5 -23   3      483.28      257.93    253.27 o 
   6 -23   3     1397.63     1407.09    371.51 o 
   7 -23   3      353.31      281.30    361.04 o 
  -8 -22   3      265.04      663.78    633.51 o 
  -7 -22   3     1651.85     1730.49    218.45 o 
  -6 -22   3      313.02      292.55    304.68 o 
  -5 -22   3      305.94      435.15    128.62 o 
  -4 -22   3       93.59       20.56    170.04 o 
  -3 -22   3      857.02     1067.30    122.22 o 
  -2 -22   3      271.93      203.41     56.45 o 
  -1 -22   3      284.25      289.84     71.39 o 
   0 -22   3      734.74      750.20     58.59 o 
   1 -22   3     1013.75      967.49    146.86 o 
   2 -22   3      734.62      626.82     85.55 o 
   3 -22   3      478.61      465.60    147.05 o 
   4 -22   3       23.42      -31.23    188.28 o 
   5 -22   3      495.40      579.68    160.44 o 
   6 -22   3      109.16       16.88    186.92 o 
   7 -22   3       80.48      347.46    485.59 o 
  -8 -21   3      129.27      445.72    702.58 o 
  -6 -21   3      531.09      574.63    181.49 o 
  -5 -21   3      215.31      214.37    284.31 o 
  -4 -21   3      301.15      137.26    109.71 o 
  -3 -21   3        2.08        0.29     69.65 o 
  -2 -21   3      230.81      155.88     56.94 o 
  -1 -21   3      955.14      876.98     61.21 o 
   0 -21   3      599.43      525.84     51.51 o 
   1 -21   3     1800.50     1707.99     98.55 o 
   2 -21   3     1531.51     1473.73     96.52 o 
   3 -21   3      404.93      302.25    100.78 o 
   4 -21   3      212.17      135.61    137.74 o 
   5 -21   3      210.83      394.02    247.45 o 
   6 -21   3      177.85      -67.03    191.77 o 
   7 -21   3      577.88      837.99    567.36 o 
  -8 -20   3      184.31      -18.72    638.85 o 
  -6 -20   3      510.43      283.34    224.56 o 
  -5 -20   3     2079.40     2033.91    312.25 o 
  -4 -20   3      227.47      155.59    100.78 o 
  -3 -20   3     1683.66     1583.73     98.75 o 
  -2 -20   3     4022.64     4454.08    140.36 o 
  -1 -20   3      372.09      314.09     63.63 o 
   0 -20   3      225.30      188.57     57.13 o 
   1 -20   3      270.00      238.72     57.23 o 
   2 -20   3     2967.76     2997.13    139.10 o 
   3 -20   3      279.80      277.42    104.66 o 
   4 -20   3     3086.64     3173.38    190.22 o 
   5 -20   3     1345.98     1392.06    359.68 o 
   6 -20   3      514.48      690.35    180.42 o 
   7 -20   3       50.74     -139.20    323.01 o 
  -8 -19   3      568.36      163.74    322.14 o 
  -7 -19   3     2365.22     2354.21    551.74 o 
  -6 -19   3     1535.72     1507.30    163.25 o 
  -5 -19   3     5448.04     6252.77    279.07 o 
  -4 -19   3     7386.78     7911.67    300.80 o 
  -3 -19   3     1396.07     1379.74     86.04 o 
  -2 -19   3     1723.75     1556.38     78.86 o 
  -1 -19   3     2390.57     2559.85     86.52 o 
   0 -19   3     3227.25     3629.67    107.77 o 
   1 -19   3       84.27       79.15     48.60 o 
   2 -19   3      351.51      265.20     74.79 o 
   3 -19   3     1121.03     1141.60    323.89 o 
   4 -19   3      839.23      346.00    239.59 o 
   5 -19   3      336.47      226.21    129.01 o 
   6 -19   3      248.31      148.31    212.72 o 
   7 -19   3      141.33     -171.01    415.16 o 
  -8 -18   3      331.30      -21.44    377.43 o 
  -7 -18   3     1283.25      809.28    182.65 o 
  -6 -18   3      921.05      916.85    120.09 o 
  -5 -18   3      447.53      262.68    150.16 o 
  -4 -18   3     1533.03     1964.17    259.38 o 
  -3 -18   3      807.48      678.91     74.98 o 
  -2 -18   3     1447.86     1375.18     71.10 o 
  -1 -18   3      108.61       46.56     44.72 o 
   0 -18   3     8388.59     9014.86    215.54 o 
   1 -18   3     1010.30      937.32     71.49 o 
   2 -18   3      717.09      663.39     84.68 o 
   3 -18   3      151.46      130.37     80.51 o 
   4 -18   3      110.12      242.79    113.59 o 
   5 -18   3      354.45      374.04    335.72 o 
   6 -18   3      134.06      222.03    500.33 o 
   7 -18   3      979.99     1721.28    460.46 o 
  -8 -17   3      181.89      345.52    434.85 o 
  -7 -17   3      179.32      -44.62    233.00 o 
  -6 -17   3      202.22      490.05    299.83 o 
  -5 -17   3     2718.50     3097.62    279.65 o 
  -4 -17   3     1833.23     1834.67    154.33 o 
  -3 -17   3      900.40      841.58     75.66 o 
  -2 -17   3       80.47       75.18     53.64 o 
  -1 -17   3      457.06      383.35     50.05 o 
   0 -17   3     2778.31     2957.26     87.69 o 
   1 -17   3     4754.86     4879.92    134.25 o 
   2 -17   3      124.95       52.38     56.65 o 
   3 -17   3      851.92      675.90    106.60 o 
   4 -17   3      793.01      601.40    141.91 o 
   5 -17   3     2202.39     1988.42    232.61 o 
   6 -17   3        1.28     -165.29    165.29 o 
   7 -17   3      483.83      522.45    441.16 o 
  -8 -16   3       39.72      320.20    352.99 o 
  -7 -16   3      460.91     -201.96    201.96 o 
  -6 -16   3      972.53     1062.74    175.09 o 
  -5 -16   3      821.80     1046.06    218.15 o 
  -4 -16   3     1279.86     1231.52    141.43 o 
  -3 -16   3      604.45      512.26     62.37 o 
  -2 -16   3     3020.57     3292.89    116.21 o 
  -1 -16   3     1724.60     1930.32     84.20 o 
   0 -16   3       18.48       41.81     32.79 o 
   1 -16   3      253.18      293.04     59.66 o 
   2 -16   3     1208.83     1133.26     75.95 o 
   3 -16   3      727.22      712.76    215.73 o 
   4 -16   3     2638.74     2506.21    161.22 o 
   5 -16   3       48.89     -125.62    125.62 o 
   6 -16   3      153.15      -50.05    149.19 o 
   7 -16   3       85.73      560.47    423.99 o 
  -8 -15   3      760.46      814.32    507.41 o 
  -7 -15   3      923.80       39.58    356.38 o 
  -6 -15   3     3588.34     3863.93    204.19 o 
  -5 -15   3      407.43      313.12    134.44 o 
  -4 -15   3      550.65      334.75     87.69 o 
  -3 -15   3     1670.73     1743.78     85.75 o 
  -2 -15   3     1039.40      891.83     65.28 o 
  -1 -15   3      244.59      152.78     40.84 o 
   0 -15   3     1754.68     1690.63     75.18 o 
   1 -15   3     4619.35     4799.50    137.35 o 
   2 -15   3     1033.95      821.40     69.84 o 
   3 -15   3      150.90      238.33     81.09 o 
   4 -15   3      215.70      104.57     77.12 o 
   5 -15   3     1448.68     1436.39    220.77 o 
   6 -15   3     1367.29     1622.63    221.16 o 
   7 -15   3      855.40      734.97    447.27 o 
  -9 -14   3      220.20     -180.52    452.80 o 
  -8 -14   3       72.50      346.58    389.26 o 
  -7 -14   3     2651.87     2476.04    446.98 o 
  -6 -14   3     1116.85     1397.30    221.94 o 
  -5 -14   3      228.28      138.23    161.60 o 
  -4 -14   3      713.16      649.52     82.35 o 
  -3 -14   3      384.27      413.51     62.37 o 
  -2 -14   3      279.67      236.29     51.70 o 
  -1 -14   3      923.28      887.36     51.70 o 
   0 -14   3      850.78      803.36     53.84 o 
   1 -14   3     1905.57     1807.32     73.33 o 
   2 -14   3     5129.83     5442.81    150.45 o 
   3 -14   3      332.45      287.22     68.39 o 
   4 -14   3      181.69      183.72    103.40 o 
   5 -14   3      931.26      832.65    261.61 o 
   6 -14   3      122.63       84.39    171.50 o 
   7 -14   3      243.29     -388.29    427.09 o 
  -8 -13   3      607.00      468.13    505.67 o 
  -7 -13   3     1359.38      942.36    302.06 o 
  -6 -13   3     3254.00     3388.63    286.15 o 
  -5 -13   3     2137.57     1860.96    127.17 o 
  -4 -13   3     1727.29     1831.57    100.10 o 
  -3 -13   3     2075.31     2197.36     83.23 o 
  -2 -13   3      240.58      159.18     71.39 o 
  -1 -13   3      421.86      424.28     49.86 o 
   0 -13   3       33.17      -29.10     34.53 o 
   1 -13   3     2964.05     3033.60     90.50 o 
   2 -13   3      933.57      796.09     60.53 o 
   3 -13   3     1944.52     2000.84    196.33 o 
   4 -13   3       11.45       45.40     70.91 o 
   5 -13   3      204.91       72.17    118.34 o 
   6 -13   3       75.34      203.80    205.64 o 
   7 -13   3      100.87      -79.64    397.99 o 
  -7 -12   3      524.12      261.32    193.23 o 
  -6 -12   3       87.13      -76.92    105.05 o 
  -5 -12   3      270.45      202.34     74.79 o 
  -4 -12   3      505.56      506.64     72.56 o 
  -3 -12   3      872.45      968.84     55.97 o 
  -2 -12   3      450.29      442.81     47.24 o 
  -1 -12   3       73.14       31.62     34.92 o 
   0 -12   3      208.11      142.69     27.06 o 
   1 -12   3     1104.88     1092.91     68.39 o 
   2 -12   3     2511.52     2507.18     89.05 o 
   3 -12   3      645.93      530.69     83.61 o 
   4 -12   3     1222.53     1138.50    125.71 o 
   5 -12   3      282.54      430.59    111.26 o 
   6 -12   3      124.83      170.14    220.39 o 
   7 -12   3      235.69      543.98    387.91 o 
   8 -12   3      312.77     -331.16    331.16 o 
  -9 -11   3       94.26     -654.37    654.37 o 
  -7 -11   3       49.05      309.92    316.71 o 
  -6 -11   3     3902.53     4666.80    450.96 o 
  -5 -11   3     1608.57     1471.60     98.36 o 
  -4 -11   3     3035.42     3141.18    126.88 o 
  -3 -11   3      916.32      973.21     57.04 o 
  -2 -11   3     6727.15     7408.43    190.12 o 
  -1 -11   3     2801.74     2799.15     86.23 o 
   0 -11   3     5462.25     6222.12    132.99 o 
   1 -11   3     1021.86      919.28     51.02 o 
   2 -11   3     2824.43     2868.41     90.40 o 
   3 -11   3     6261.82     6466.07    163.64 o 
   4 -11   3      278.18      123.48     65.96 o 
   5 -11   3      801.51      562.60    111.45 o 
   6 -11   3      310.80      569.88    370.15 o 
   7 -11   3      172.09      273.93    391.98 o 
   8 -11   3     1155.73     1278.86    586.56 o 
  -7 -10   3      174.32     -135.32    297.02 o 
  -6 -10   3       79.85       -4.85    216.89 o 
  -5 -10   3     4915.45     5690.74    157.92 o 
  -4 -10   3      399.74      333.00     49.08 o 
  -3 -10   3       19.24       12.22     43.07 o 
  -2 -10   3     1822.37     1755.03     75.37 o 
  -1 -10   3     4054.37     4090.04    127.46 o 
   0 -10   3     8432.76     9441.76    202.05 o 
   1 -10   3       76.16      -15.13     28.13 o 
   2 -10   3     5077.42     5556.79    137.45 o 
   3 -10   3     2008.06     1963.30     80.61 o 
   4 -10   3     1330.99     1204.26    103.69 o 
   5 -10   3      537.53      394.02    117.66 o 
   6 -10   3      109.13       48.99    152.19 o 
   7 -10   3      195.96     -193.52    387.42 o 
   8 -10   3      715.27      722.27    347.55 o 
  -7  -9   3      943.42      580.94    349.20 o 
  -6  -9   3      702.33      774.65    239.49 o 
  -5  -9   3      129.80      109.22     64.60 o 
  -4  -9   3     1299.66     1337.54     55.78 o 
  -3  -9   3     1417.38     1552.01     68.09 o 
  -2  -9   3      284.70      266.66     44.81 o 
  -1  -9   3     9255.19     9625.58    193.03 o 
   0  -9   3      921.58      927.91     41.03 o 
   1  -9   3     2266.51     2350.43     72.94 o 
   2  -9   3       68.14       55.29     30.65 o 
   3  -9   3     1142.43     1195.73     64.89 o 
   4  -9   3      705.63      706.46     76.05 o 
   5  -9   3       77.29      -98.46    119.80 o 
   6  -9   3      338.25      -16.98    177.03 o 
   7  -9   3      129.62       15.33    281.01 o 
   8  -9   3      625.59      894.64    380.15 o 
  -8  -8   3     1274.83      509.84    376.85 o 
  -7  -8   3     2863.60     3191.23    471.52 o 
  -6  -8   3      945.96     1108.62    122.80 o 
  -5  -8   3      306.50      255.40     62.86 o 
  -4  -8   3      880.98      841.77     85.07 o 
  -3  -8   3      510.59      461.14     42.87 o 
  -2  -8   3     1855.33     1933.42     64.21 o 
  -1  -8   3      337.29      303.90     39.19 o 
   0  -8   3     5400.19     5783.77    161.51 o 
   1  -8   3       98.24       43.75     24.93 o 
   2  -8   3      862.57      790.46     51.02 o 
   3  -8   3     5720.89     6446.38    181.00 o 
   4  -8   3       93.60      128.43     72.36 o 
   5  -8   3     1119.89      885.42    139.10 o 
   6  -8   3      130.65      113.01    158.60 o 
   7  -8   3      379.91      361.33    319.71 o 
   8  -8   3      228.20      392.66    482.09 o 
  -9  -7   3       33.98      -31.53    375.30 o 
  -7  -7   3     2186.36     2011.12    381.31 o 
  -6  -7   3       10.47       13.77     88.37 o 
  -5  -7   3      128.67       82.06     58.59 o 
  -4  -7   3     1475.46     1456.08     73.24 o 
  -3  -7   3     3440.66     3765.76    105.54 o 
  -2  -7   3     2545.54     2530.56     96.61 o 
  -1  -7   3     2769.77     2766.37     86.04 o 
   0  -7   3      133.96      133.86     28.03 o 
   1  -7   3     2230.11     2205.99     57.91 o 
   2  -7   3      509.95      465.12     41.13 o 
   3  -7   3     1757.71     1779.19    103.40 o 
   4  -7   3      871.37      718.00     84.10 o 
   5  -7   3     1511.89     1763.96    247.55 o 
   6  -7   3      368.31      275.58    193.13 o 
   7  -7   3      783.48      626.43    279.17 o 
   8  -7   3      166.16        0.00    528.46 o 
  -6  -6   3     3381.11     3744.23    152.49 o 
  -5  -6   3      730.01      684.24    101.66 o 
  -4  -6   3      401.69      398.58     66.35 o 
  -3  -6   3     4330.33     5083.23     97.87 o 
  -2  -6   3     3110.97     3254.28     73.24 o 
  -1  -6   3      252.20      253.56     38.51 o 
   0  -6   3     3967.64     3922.91     97.68 o 
   1  -6   3     4770.09     5124.84    116.89 o 
   2  -6   3     1408.87     1443.08     58.30 o 
   3  -6   3      336.73      262.19     56.55 o 
   4  -6   3      372.59      272.28     74.01 o 
   5  -6   3      803.12      787.94     99.81 o 
   6  -6   3      467.25      409.44    191.96 o 
   7  -6   3      657.55      564.54    262.97 o 
   8  -6   3       49.81      308.85    372.39 o 
  -6  -5   3     2365.53     2490.20    124.06 o 
  -5  -5   3     3253.59     3267.57    129.01 o 
  -4  -5   3      298.51      324.95     55.19 o 
  -3  -5   3      588.32      669.50     40.84 o 
  -2  -5   3      483.12      390.43     30.07 o 
  -1  -5   3     2288.17     2110.74     60.72 o 
   0  -5   3       90.61       60.63     22.31 o 
   1  -5   3     5550.64     5917.82    125.81 o 
   2  -5   3        6.40      -30.46     30.46 o 
   3  -5   3      642.06      575.12     67.51 o 
   4  -5   3      363.37      313.60     71.68 o 
   5  -5   3       46.20      -66.06    106.89 o 
   6  -5   3      478.89      481.41    172.76 o 
   7  -5   3      184.19      100.40    283.34 o 
   8  -5   3      181.53      571.82    431.56 o 
  -9  -4   3      300.07     -500.33    500.33 o 
  -8  -4   3      813.50      818.10    359.58 o 
  -7  -4   3      710.34      298.47    212.14 o 
  -6  -4   3      262.47      164.61     83.13 o 
  -5  -4   3      579.25      338.34     60.63 o 
  -4  -4   3     1394.63     1423.00     68.68 o 
  -3  -4   3       53.28       19.50     32.88 o 
  -2  -4   3     1356.28     1418.25     50.34 o 
  -1  -4   3      278.17      229.70     30.36 o 
   0  -4   3      311.34      239.69     26.19 o 
   1  -4   3     1345.26     1459.86     47.82 o 
   2  -4   3     1339.34     1211.25     66.74 o 
   3  -4   3      149.65       68.68     58.69 o 
   4  -4   3     1420.53     1287.20     96.71 o 
   5  -4   3     2201.13     2367.69    150.74 o 
   6  -4   3      864.86      839.74    181.10 o 
   7  -4   3      353.17      551.26    325.05 o 
  -9  -3   3       76.79       33.17    506.44 o 
  -8  -3   3      651.52      376.17    235.61 o 
  -7  -3   3     1420.65     1355.97    224.27 o 
  -6  -3   3     2039.59     2401.06    122.71 o 
  -5  -3   3      668.13      832.95    130.66 o 
  -4  -3   3     2131.64     2105.60     71.78 o 
  -3  -3   3      164.07      142.59     31.43 o 
  -2  -3   3     1434.92     1523.11     45.01 o 
  -1  -3   3      232.81      169.46     28.32 o 
   0  -3   3      554.79      445.72     27.94 o 
   1  -3   3     3433.73     3514.82     89.73 o 
   2  -3   3      217.64      185.17     46.85 o 
   3  -3   3     1024.84      928.10     87.40 o 
   4  -3   3      607.78      443.68     87.20 o 
   5  -3   3       80.58       79.54    101.27 o 
   6  -3   3      153.87      161.41    115.92 o 
   7  -3   3      352.44      584.62    315.64 o 
  -9  -2   3      805.80      503.14    376.85 o 
  -7  -2   3     1674.87     1400.11    325.83 o 
  -6  -2   3     2218.46     2264.19    165.58 o 
  -5  -2   3     1696.87     2057.97    123.38 o 
  -4  -2   3      766.34      795.31     48.69 o 
  -3  -2   3      236.45      215.15     37.54 o 
  -2  -2   3     1695.81     1809.55     52.57 o 
  -1  -2   3      418.15      356.09     28.81 o 
   0  -2   3     1404.38     1477.81     51.22 o 
   1  -2   3      328.91      375.39     32.01 o 
   2  -2   3     1772.88     1723.70     74.50 o 
   3  -2   3      692.47      619.93     75.95 o 
   4  -2   3      682.89      577.35    115.43 o 
   5  -2   3     1681.30     1637.76    158.11 o 
   6  -2   3     1031.28      946.34    304.10 o 
   7  -2   3      446.42      267.82    327.77 o 
  -9  -1   3       35.54      164.61    381.60 o 
  -8  -1   3      291.97       64.41    321.17 o 
  -7  -1   3      904.67      802.00    501.98 o 
  -6  -1   3       82.00      180.42     97.87 o 
  -5  -1   3       80.49      -40.93     62.27 o 
  -4  -1   3      294.17      339.21     63.24 o 
  -3  -1   3     1114.20     1121.14     53.74 o 
  -2  -1   3      738.04      723.53     31.82 o 
  -1  -1   3      792.23      666.88     38.22 o 
   0  -1   3      106.74      122.51     19.59 o 
   1  -1   3     2787.05     3085.98     73.04 o 
   2  -1   3     3285.41     3627.93     87.69 o 
   3  -1   3      316.55      357.45     56.45 o 
   4  -1   3     1413.20     1429.02    101.56 o 
   5  -1   3      944.56     1149.36    166.65 o 
   6  -1   3       11.08      -35.21    142.01 o 
   8  -1   3      349.89      396.93    237.36 o 
  -9   0   3      427.65      353.86    291.10 o 
  -7   0   3     1389.20     1110.27    548.35 o 
  -6   0   3       34.51       18.72     83.61 o 
  -5   0   3     1518.24     1436.19     93.12 o 
  -4   0   3     1265.16     1218.62     77.89 o 
  -3   0   3     5727.32     6852.81    160.34 o 
  -2   0   3     2015.46     2126.65     64.60 o 
  -1   0   3        7.51       -2.81     22.50 o 
   0   0   3      197.25      185.85     29.68 o 
   1   0   3     4537.65     4822.98     93.70 o 
   2   0   3      164.37       66.25     58.98 o 
   3   0   3      256.98      140.26     50.83 o 
   4   0   3     1743.37     2061.65    163.83 o 
   5   0   3     1062.81     1004.64    147.73 o 
   6   0   3      230.95       75.66    141.04 o 
   8   0   3       52.82       87.11    351.34 o 
  -9   1   3       37.90      173.83    407.50 o 
  -8   1   3      300.26      -69.94    425.15 o 
  -7   1   3      899.37      590.64    126.00 o 
  -6   1   3       85.25      131.15     84.78 o 
  -5   1   3       81.07      -52.67     68.00 o 
  -4   1   3      306.14      265.78     51.99 o 
  -3   1   3     1107.30     1179.14     63.24 o 
  -2   1   3      737.83      755.05     41.81 o 
  -1   1   3      801.53      753.70     43.84 o 
   0   1   3      106.24      136.58     24.25 o 
   1   1   3     2717.74     2992.57     77.70 o 
   2   1   3     3290.26     3576.13    113.39 o 
   3   1   3      315.22      216.89     42.29 o 
   4   1   3     1421.76     1588.29     94.09 o 
   5   1   3      932.83     1107.26    142.69 o 
   6   1   3       11.46      -25.71    175.77 o 
   7   1   3      236.54      257.83    324.95 o 
   8   1   3      349.33      543.79    283.92 o 
  -9   2   3      809.26      957.20    255.60 o 
  -8   2   3      904.88      506.05    213.69 o 
  -7   2   3     1680.04     1134.91    362.49 o 
  -6   2   3     2202.04     2432.10    336.69 o 
  -5   2   3     1694.81     1973.77    103.69 o 
  -4   2   3      751.06      702.58     60.63 o 
  -3   2   3      243.64      220.97     49.86 o 
  -2   2   3     1717.40     1707.70     49.96 o 
  -1   2   3      414.44      375.10     20.76 o 
   0   2   3     1417.43     1428.92     50.63 o 
   1   2   3      345.62      327.86     32.98 o 
   2   2   3     1790.72     1791.60     58.01 o 
   3   2   3      673.22      717.81     60.53 o 
   4   2   3      702.28      651.17     98.84 o 
   5   2   3     1647.67     1974.64    289.64 o 
   6   2   3     1024.40     1267.51    309.43 o 
   7   2   3      445.88      384.90    301.96 o 
   8   2   3      165.01       65.48    464.34 o 
  -9   3   3       73.14     -311.18    480.44 o 
  -8   3   3      679.05      707.52    261.42 o 
  -7   3   3     1431.51     1235.01    240.46 o 
  -6   3   3     2019.70     2195.90    152.00 o 
  -5   3   3      660.51      693.46     74.11 o 
  -4   3   3     2145.87     2193.28     80.51 o 
  -3   3   3      159.05      111.84     34.34 o 
  -2   3   3     1458.22     1511.27     52.77 o 
  -1   3   3      233.72      213.69     32.98 o 
   0   3   3      546.05      470.36     26.97 o 
   1   3   3     3339.53     3441.59    136.67 o 
   2   3   3      218.86      142.11     30.85 o 
   3   3   3     1017.54      999.40     70.52 o 
   4   3   3      601.41      546.70     87.49 o 
   5   3   3       79.95       40.93    110.68 o 
   6   3   3      148.60      525.74    255.21 o 
   7   3   3      366.28      538.65    376.27 o 
   8   3   3      247.42      132.60    458.23 o 
  -9   4   3      303.17       79.93    288.67 o 
  -8   4   3      818.49      478.89    186.73 o 
  -7   4   3      669.66      491.60    132.79 o 
  -6   4   3      254.84      298.96    116.30 o 
  -5   4   3      599.16      479.18     70.71 o 
  -4   4   3     1384.08     1306.70     64.41 o 
  -3   4   3       52.56        0.49     29.68 o 
  -2   4   3     1342.04     1347.34     47.92 o 
  -1   4   3      278.35      252.59     22.31 o 
   0   4   3      312.25      240.08     22.21 o 
   1   4   3     1342.66     1451.81     46.56 o 
   2   4   3     1349.97     1333.28     57.42 o 
   3   4   3      166.28      148.02     41.81 o 
   4   4   3     1395.49     1332.21     91.47 o 
   5   4   3     2167.45     2327.15    156.37 o 
   6   4   3      857.95      892.02    161.41 o 
   7   4   3      357.22      226.40    287.80 o 
   8   4   3      344.60      121.15    470.16 o 
  -8   5   3      784.92     1035.48    300.51 o 
  -7   5   3     1393.36     1232.78    183.62 o 
  -6   5   3     2374.88     2548.89    151.13 o 
  -5   5   3     3230.82     3062.41    112.42 o 
  -4   5   3      309.09      268.89     74.30 o 
  -3   5   3      596.47      616.73     78.47 o 
  -2   5   3      481.51      423.80     36.86 o 
  -1   5   3     2303.77     2214.24     58.39 o 
   0   5   3       85.67       76.63     17.56 o 
   1   5   3     5526.98     5727.70    129.40 o 
   2   5   3        7.72        8.63     27.16 o 
   3   5   3      666.04      665.81     49.57 o 
   4   5   3      365.82      256.08     60.82 o 
   5   5   3       49.39      -65.09     89.24 o 
   6   5   3      491.29      352.40    189.73 o 
   7   5   3      182.10      158.69    294.20 o 
  -9   6   3      292.39      400.81    311.57 o 
  -8   6   3     2006.78     2402.42    399.45 o 
  -7   6   3     1435.74     1361.79    343.67 o 
  -6   6   3     3356.60     3564.20    140.75 o 
  -5   6   3      749.91      726.83     68.09 o 
  -4   6   3      415.45      357.54     48.99 o 
  -3   6   3     4303.64     4814.34    124.26 o 
  -2   6   3     3088.23     3351.96     82.94 o 
  -1   6   3      262.72      214.57     23.47 o 
   0   6   3     3978.29     3999.63     87.98 o 
   1   6   3     4802.07     5129.40    116.59 o 
   2   6   3     1420.26     1426.59     73.91 o 
   3   6   3      339.47      223.78     45.30 o 
   4   6   3      345.18      281.59    106.31 o 
   5   6   3      832.86      816.55    130.37 o 
   6   6   3      472.09      434.47    184.69 o 
  -9   7   3       32.12     -107.19    283.63 o 
  -8   7   3      103.69       54.32    180.32 o 
  -7   7   3     2212.96     1876.29    201.18 o 
  -6   7   3        8.53      -41.90     74.11 o 
  -5   7   3      126.79      138.13     76.73 o 
  -4   7   3     1478.61     1360.44     91.86 o 
  -3   7   3     3370.84     3583.98     92.93 o 
  -2   7   3     2501.71     2610.10     72.36 o 
  -1   7   3     2750.10     2814.28     70.03 o 
   0   7   3      152.06      141.62     22.50 o 
   1   7   3     2245.95     2192.61     61.30 o 
   2   7   3      516.32      536.71     51.22 o 
   3   7   3     1818.52     2039.25     95.45 o 
   4   7   3      876.59      789.00     72.94 o 
   5   7   3     1523.31     1320.76    424.57 o 
   6   7   3      368.43      318.84    159.76 o 
   8   7   3      162.62      398.77    334.94 o 
  -9   8   3      472.83       22.41    375.68 o 
  -8   8   3     1281.59     1413.11    189.83 o 
  -7   8   3     2914.02     3106.55    187.31 o 
  -6   8   3      966.46     1121.14    128.62 o 
  -5   8   3      293.55      221.74     79.25 o 
  -4   8   3      874.91      667.75     79.06 o 
  -3   8   3      498.53      460.85     42.87 o 
  -2   8   3     1856.95     1902.48     89.82 o 
  -1   8   3      331.12      282.95     31.14 o 
   0   8   3     5399.85     5677.65    111.45 o 
   1   8   3      105.77       84.29     30.94 o 
   2   8   3      873.39      875.24     44.23 o 
   3   8   3     5753.14     6485.57    176.54 o 
   4   8   3       96.38       60.43     55.68 o 
   5   8   3     1168.72     1073.41    172.86 o 
   6   8   3      138.13       50.54    136.58 o 
   7   8   3      375.99      437.28    203.12 o 
   8   8   3      229.54      155.01    242.11 o 
  -9   9   3        1.05     -634.48    634.48 o 
  -8   9   3       50.93       24.44    171.59 o 
  -7   9   3      973.29      460.75    125.62 o 
  -6   9   3      692.41      713.93     94.96 o 
  -5   9   3      118.98       64.60    106.80 o 
  -4   9   3     1312.67     1212.02     90.89 o 
  -3   9   3     1380.82     1311.84     57.52 o 
  -2   9   3      282.26      232.41     32.98 o 
  -1   9   3     9266.38     9753.33    234.55 o 
   0   9   3      932.18      905.31     34.82 o 
   1   9   3     2288.90     2432.39     67.22 o 
   2   9   3       63.88       20.95     32.20 o 
   3   9   3     1121.51     1017.54     70.81 o 
   4   9   3      715.56      799.67     91.28 o 
   5   9   3       82.41       74.30    131.24 o 
   6   9   3      338.95      171.21    129.40 o 
   8   9   3      615.30      419.14    310.89 o 
  -9  10   3      346.91      755.83    647.29 o 
  -8  10   3       77.92      563.19    313.12 o 
  -7  10   3      197.20      217.28    130.76 o 
  -6  10   3       85.34      -66.35     78.18 o 
  -5  10   3     4878.30     5847.30    198.85 o 
  -4  10   3      415.06      348.33     69.36 o 
  -3  10   3       18.07       60.53     36.38 o 
  -2  10   3     1815.15     1879.39     60.72 o 
  -1  10   3     4003.29     4118.94     93.12 o 
   0  10   3     8416.68     9194.03    186.73 o 
   1  10   3       73.66       21.44     25.61 o 
   2  10   3     5081.49     5345.13    117.47 o 
   3  10   3     1973.91     1839.23     89.53 o 
   4  10   3     1340.15     1412.14    111.84 o 
   5  10   3      535.46      456.78     96.03 o 
   6  10   3      109.96      261.42    162.28 o 
   8  10   3      704.44      829.94    579.97 o 
  -9  11   3       95.59      162.86    320.49 o 
  -8  11   3      844.45      356.96    331.35 o 
  -7  11   3       57.06        0.87    157.43 o 
  -6  11   3     3872.71     4344.28    203.12 o 
  -5  11   3     1602.49     1708.38    141.62 o 
  -4  11   3     3022.63     3146.03    133.57 o 
  -3  11   3      955.56     1047.03     60.72 o 
  -2  11   3     6728.03     7525.90    174.99 o 
  -1  11   3     2806.18     2783.15     75.27 o 
   0  11   3     5455.58     6068.17    136.38 o 
   1  11   3     1011.85      980.19     58.69 o 
   2  11   3     2829.17     2965.51     80.90 o 
   3  11   3     6211.31     6391.87    233.97 o 
   4  11   3      282.75      233.09     95.84 o 
   5  11   3      741.86      645.54    159.57 o 
   6  11   3      320.47      343.19    243.08 o 
   7  11   3      176.67      324.76    238.04 o 
   8  11   3     1164.34      975.15    446.59 o 
  -9  12   3      123.09      110.58    282.08 o 
  -8  12   3      679.89      764.56    203.80 o 
  -7  12   3      532.07      595.00    198.66 o 
  -6  12   3       78.64       -9.41    100.78 o 
  -5  12   3      280.40      213.69     74.30 o 
  -4  12   3      493.51      382.67     64.89 o 
  -3  12   3      859.93      875.34     57.81 o 
  -2  12   3      443.31      423.70     45.98 o 
  -1  12   3       74.19       25.80     31.04 o 
   0  12   3      211.31      119.80     34.05 o 
   1  12   3     1098.24     1103.97     67.12 o 
   2  12   3     2500.72     2430.35     79.35 o 
   3  12   3      658.83      590.35     58.59 o 
   4  12   3     1224.43     1141.41    114.17 o 
   5  12   3      254.70      221.16    291.49 o 
   6  12   3      118.45     -122.80    328.25 o 
   7  12   3      241.75      865.93    277.13 o 
   8  12   3      307.88      165.58    207.10 o 
  -9  13   3       58.32      201.96    471.71 o 
  -8  13   3      599.84      275.87    322.33 o 
  -7  13   3     1303.09     1383.13    170.04 o 
  -6  13   3     3248.52     3106.16    224.36 o 
  -5  13   3     2173.77     2200.75     98.46 o 
  -4  13   3     1721.84     1727.58    112.81 o 
  -3  13   3     2141.63     2323.27     82.74 o 
  -2  13   3      236.47      180.03     37.35 o 
  -1  13   3      399.04      358.51     38.61 o 
   0  13   3       41.15       63.54     31.53 o 
   1  13   3     2955.18     2762.97    115.24 o 
   2  13   3      954.54      900.85     55.87 o 
   3  13   3     1956.78     1749.80     90.40 o 
   4  13   3       10.00       28.91     53.25 o 
   5  13   3      223.68      166.74    181.10 o 
   6  13   3       70.14      181.29    203.99 o 
   7  13   3      104.64      160.63    198.17 o 
   8  13   3       41.75      239.01    244.93 o 
  -9  14   3      224.59      125.81    489.76 o 
  -8  14   3       79.36      464.15    300.99 o 
  -7  14   3     2666.35     2469.54    282.37 o 
  -6  14   3     1129.87     1128.02    163.25 o 
  -5  14   3      242.57      132.79     62.76 o 
  -4  14   3      701.41      643.89     63.24 o 
  -3  14   3      390.95      382.09     38.99 o 
  -2  14   3      267.52      202.54     36.47 o 
  -1  14   3      908.91      925.10     51.99 o 
   0  14   3      903.77      890.66     46.75 o 
   1  14   3     1912.12     1620.11     68.58 o 
   2  14   3     5105.68     5304.49    141.14 o 
   3  14   3      364.41      293.14     70.42 o 
   4  14   3      187.45      121.74    100.69 o 
   5  14   3      930.60      627.30    171.30 o 
   6  14   3      124.45       81.19    172.86 o 
   7  14   3      227.74      218.93    198.37 o 
   8  14   3      206.27     -104.28    278.00 o 
  -8  15   3      773.27      765.92    398.29 o 
  -7  15   3      892.96      426.32    353.86 o 
  -6  15   3     3666.49     3955.79    213.60 o 
  -5  15   3      420.17      315.16     95.74 o 
  -4  15   3      551.99      451.05     56.26 o 
  -3  15   3     1618.86     1808.09     68.19 o 
  -2  15   3     1055.32      966.71     71.97 o 
  -1  15   3      220.94      172.95     35.21 o 
   0  15   3     1761.69     1736.99     91.96 o 
   1  15   3     4588.49     4865.95    133.86 o 
   2  15   3     1034.62      847.30     66.93 o 
   3  15   3      146.07       33.17     52.19 o 
   4  15   3      217.20      340.47    117.08 o 
   5  15   3     1457.49     1378.58    210.30 o 
   6  15   3     1351.11     1073.12    193.90 o 
   7  15   3      835.00      918.99    275.97 o 
  -8  16   3       42.99       69.06    297.70 o 
  -7  16   3      465.38      141.33    228.82 o 
  -6  16   3      981.28      997.94    228.24 o 
  -5  16   3      796.17      791.14     84.78 o 
  -4  16   3     1281.61     1391.28     78.47 o 
  -3  16   3      597.79      543.30     55.78 o 
  -2  16   3     3028.02     3459.14    116.30 o 
  -1  16   3     1750.06     1895.98     69.06 o 
   0  16   3       17.34      -31.82     31.82 o 
   1  16   3      249.15       80.41     52.19 o 
   2  16   3     1190.22     1180.21     95.93 o 
   3  16   3      721.80      713.44     62.27 o 
   4  16   3     2615.96     2652.68    149.38 o 
   5  16   3       45.15      152.49    111.84 o 
   6  16   3      147.10      145.40    237.85 o 
   7  16   3       86.71      219.32    248.90 o 
  -8  17   3      178.19      355.80    202.44 o 
  -7  17   3      180.67     -106.12    206.32 o 
  -6  17   3      221.99      -36.08    138.32 o 
  -5  17   3     2680.06     2917.69    185.47 o 
  -4  17   3     1826.99     1793.35     78.09 o 
  -3  17   3      904.27      889.11     78.96 o 
  -2  17   3       86.11       76.05     46.56 o 
  -1  17   3      475.45      420.30     46.46 o 
   0  17   3     2782.82     2990.34     91.18 o 
   1  17   3     4806.79     4998.45    149.67 o 
   2  17   3      126.28       66.93     64.02 o 
   3  17   3      832.47      794.92     88.56 o 
   4  17   3      782.32      759.61    115.04 o 
   5  17   3     2231.56     2660.63    374.71 o 
   6  17   3        0.92        3.20    140.07 o 
   7  17   3      491.11      326.02    228.82 o 
  -8  18   3      335.81      179.55    197.01 o 
  -7  18   3     1273.74     1378.09    435.53 o 
  -6  18   3      883.79      677.36    205.45 o 
  -5  18   3      444.54      392.47    126.59 o 
  -4  18   3     1574.47     1698.58     81.29 o 
  -3  18   3      818.77      695.20     50.05 o 
  -2  18   3     1503.37     1426.01     76.73 o 
  -1  18   3      115.15       83.71     45.88 o 
   0  18   3     8338.02     8884.50    238.82 o 
   1  18   3      990.98      850.79     66.15 o 
   2  18   3      707.29      733.52    134.64 o 
   3  18   3      148.69       69.84     45.59 o 
   4  18   3      101.89      196.04     89.92 o 
   5  18   3      353.98      338.73    146.08 o 
   6  18   3      137.79     -235.32    235.32 o 
   7  18   3      965.73      656.70    321.75 o 
  -8  19   3      550.29      309.72    283.53 o 
  -7  19   3     2401.06     2314.15    627.01 o 
  -6  19   3     1513.65     2067.09    351.43 o 
  -5  19   3     5393.74     5751.27    341.35 o 
  -4  19   3     7382.19     8043.79    245.51 o 
  -3  19   3     1400.87     1382.55     71.59 o 
  -2  19   3     1680.41     1679.96     93.31 o 
  -1  19   3     2412.62     2521.83     97.87 o 
   0  19   3     3234.52     3378.34    122.71 o 
   1  19   3       67.47       12.13     49.28 o 
   2  19   3      365.76      244.83     57.33 o 
   3  19   3     1113.36     1204.56     98.07 o 
   4  19   3      839.58      901.14     95.64 o 
   5  19   3      348.01      228.24    129.88 o 
   6  19   3      238.30      284.89    174.50 o 
   7  19   3      139.07      233.97    291.20 o 
  -8  20   3      179.01       86.23    223.49 o 
  -7  20   3      389.68      -27.55    255.40 o 
  -6  20   3      493.04      481.12    177.41 o 
  -5  20   3     2067.65     1973.00    256.76 o 
  -4  20   3      209.92      165.48     78.67 o 
  -3  20   3     1725.85     1399.53    117.08 o 
  -2  20   3     4006.08     4156.39    146.57 o 
  -1  20   3      361.24      315.74     58.30 o 
   0  20   3      222.96      196.14     50.63 o 
   1  20   3      282.28      174.12     76.92 o 
   2  20   3     2954.61     2761.13    153.65 o 
   3  20   3      277.34      243.67     61.30 o 
   4  20   3     3049.28     2961.34    189.83 o 
   5  20   3     1332.93     1377.22    288.48 o 
   6  20   3      527.33      208.45    174.12 o 
   7  20   3       44.26     -142.69    232.41 o 
  -8  21   3      133.82      297.60    251.72 o 
  -7  21   3      416.50      292.36    216.89 o 
  -6  21   3      522.01      587.53    280.72 o 
  -5  21   3      214.59      182.46    135.22 o 
  -4  21   3      292.70      368.80     71.97 o 
  -3  21   3        1.65        8.25     96.03 o 
  -2  21   3      224.90      111.36     43.84 o 
  -1  21   3      959.91      932.95     87.01 o 
   0  21   3      591.40      470.74     45.88 o 
   1  21   3     1746.47     1808.19    107.77 o 
   2  21   3     1495.20     1554.73    147.44 o 
   3  21   3      394.49      410.12     64.41 o 
   4  21   3      204.87       49.08    113.20 o 
   5  21   3      199.75      100.01     98.46 o 
   6  21   3      172.05       57.42    271.31 o 
   7  21   3      575.76      489.85    244.44 o 
  -8  22   3      273.42      533.02    278.10 o 
  -7  22   3     1630.02     1471.99    533.80 o 
  -6  22   3      319.95      389.56    321.17 o 
  -5  22   3      296.67      493.44    198.66 o 
  -4  22   3       89.15      -33.17     94.48 o 
  -3  22   3      880.74      821.01     97.00 o 
  -2  22   3      255.14      146.18     67.22 o 
  -1  22   3      269.55      295.56     60.63 o 
   0  22   3      739.30      797.54    179.16 o 
   1  22   3     1005.21      985.92     87.11 o 
   2  22   3      754.42      689.00     77.41 o 
   3  22   3      475.18      317.00     64.70 o 
   4  22   3       21.23      -17.95    100.10 o 
   5  22   3      477.21      386.65    145.31 o 
   6  22   3      107.86      196.33    170.24 o 
   7  22   3       77.07     -322.24    359.00 o 
  -8  23   3      242.13      546.60    360.07 o 
  -7  23   3      597.95      487.53    262.29 o 
  -6  23   3      474.84      722.85    316.03 o 
  -5  23   3      453.36       50.15    157.92 o 
  -4  23   3     3123.89     3085.21    153.55 o 
  -3  23   3      705.00      603.54     97.78 o 
  -2  23   3     2915.46     2983.45    194.10 o 
  -1  23   3     2386.13     2371.57    127.56 o 
   0  23   3      290.05      222.13     61.60 o 
   1  23   3      293.31      216.41     64.60 o 
   2  23   3      716.80      687.64    100.69 o 
   3  23   3       14.27      -68.58     68.58 o 
   4  23   3      296.82      236.68     82.55 o 
   5  23   3      485.68      455.42    129.40 o 
   6  23   3     1377.18     1569.08    298.67 o 
   7  23   3      351.30      690.74    288.19 o 
  -8  24   3      631.30      463.47    261.42 o 
  -7  24   3      857.25      439.32    209.62 o 
  -6  24   3      837.20     1068.85    377.04 o 
  -5  24   3     2524.96     2424.83    246.28 o 
  -4  24   3      943.71     1057.41    136.67 o 
  -3  24   3     3683.94     3913.50    203.60 o 
  -2  24   3      343.21      278.39     95.84 o 
  -1  24   3     1274.91     1218.04    138.81 o 
   0  24   3      690.34      700.54     90.70 o 
   1  24   3     1766.92     1669.38     76.63 o 
   2  24   3     1025.20      771.16     93.80 o 
   3  24   3      340.54      412.45     95.25 o 
   4  24   3      690.96      651.36    105.25 o 
   5  24   3      397.85      528.46    149.19 o 
   6  24   3     1875.19     1880.46    203.90 o 
   7  24   3      577.74      452.80    242.11 o 
  -8  25   3       90.46      204.19    261.81 o 
  -7  25   3       30.34     -248.71    248.71 o 
  -6  25   3      676.10      484.32    347.36 o 
  -5  25   3     1231.93     1232.39    231.35 o 
  -4  25   3      396.28      276.45    120.67 o 
  -3  25   3     1155.41      797.54    141.43 o 
  -2  25   3      372.37      434.08     99.13 o 
  -1  25   3      363.64      347.75    100.98 o 
   0  25   3      734.98      571.53    123.77 o 
   1  25   3      959.75      829.07    102.24 o 
   2  25   3      514.24      350.66     93.90 o 
   3  25   3     1371.54     1406.22    138.52 o 
   4  25   3      125.24      217.86    101.75 o 
   5  25   3      412.34      149.96    138.23 o 
   6  25   3      318.21      682.21    242.21 o 
  -8  26   3      586.28      319.33    356.87 o 
  -7  26   3        8.51     -151.71    263.36 o 
  -6  26   3      104.24      -99.91    184.69 o 
  -5  26   3      256.46       53.74    189.15 o 
  -4  26   3     1118.89      812.28    146.37 o 
  -3  26   3     1224.67     1158.77    115.04 o 
  -2  26   3     2428.53     2395.43    149.87 o 
  -1  26   3      434.97      502.95    126.10 o 
   0  26   3      248.71      101.07     68.48 o 
   1  26   3      693.52      494.70    148.41 o 
   2  26   3      676.54      578.42     89.73 o 
   3  26   3      499.10      341.64     77.99 o 
   4  26   3      271.08       57.04    124.45 o 
   5  26   3      567.10      464.34    140.17 o 
   6  26   3       14.33      108.16    215.44 o 
  -8  27   3      752.11      331.35    366.57 o 
  -7  27   3      289.26      434.37    208.65 o 
  -5  27   3      297.99      141.82    116.21 o 
  -4  27   3     2370.25     2360.32    165.00 o 
  -3  27   3     4857.56     5532.73    288.00 o 
  -2  27   3     5135.09     5292.27    187.79 o 
  -1  27   3      396.50      124.94     99.91 o 
   0  27   3      675.44      759.23    181.00 o 
   1  27   3      944.25      826.64     88.37 o 
   2  27   3      290.63      152.00     91.86 o 
   3  27   3      981.32     1047.71    106.70 o 
   4  27   3     1190.55     1376.05    179.55 o 
   5  27   3      340.77      451.73    170.04 o 
   6  27   3      153.94      164.51    273.64 o 
   7  27   3       13.55      384.41    342.51 o 
  -7  28   3      725.69      659.51    557.17 o 
  -6  28   3      492.68       31.23    413.22 o 
  -5  28   3     1204.32      842.74    347.84 o 
  -4  28   3     1589.37     1594.01    133.28 o 
  -3  28   3     5222.62     5330.48    227.27 o 
  -2  28   3      815.28      784.25     70.71 o 
  -1  28   3     1171.66     1292.44    114.65 o 
   0  28   3      234.19      207.58    113.68 o 
   1  28   3     1219.52     1088.15     90.99 o 
   2  28   3     1122.15      969.13     97.19 o 
   3  28   3     1840.43     2033.14    124.65 o 
   4  28   3     1888.98     2314.63    213.69 o 
   5  28   3      491.49      213.30    214.86 o 
   6  28   3     1299.55     1470.63    274.90 o 
  -7  29   3      320.51      302.45    298.18 o 
  -6  29   3      763.90      425.35    212.92 o 
  -5  29   3      108.97      171.59    291.88 o 
  -4  29   3       85.09      -94.58    119.12 o 
  -3  29   3     1982.82     1957.96    135.90 o 
  -2  29   3     2525.33     2661.51    125.62 o 
  -1  29   3      530.12      520.70    113.01 o 
   0  29   3     2325.33     2472.06    170.24 o 
   1  29   3     2912.07     3329.55    148.02 o 
   2  29   3      273.95       99.81     95.64 o 
   3  29   3      705.67      584.82    185.08 o 
   4  29   3       23.97       29.97    107.48 o 
   5  29   3      246.93      210.10    141.91 o 
   6  29   3      446.19      301.48    539.23 o 
  -7  30   3      274.37     1051.39    387.71 o 
  -6  30   3     2030.61     1797.81    320.88 o 
  -5  30   3      446.80      570.07    155.30 o 
  -4  30   3       19.95     -161.31    161.31 o 
  -3  30   3      121.12      204.28    104.66 o 
  -2  30   3     1206.55     1186.32    137.94 o 
  -1  30   3      525.41      499.94    137.94 o 
   0  30   3      184.16       89.73     77.70 o 
   1  30   3     2531.74     2743.86    205.16 o 
   2  30   3      451.36      351.63    119.02 o 
   3  30   3      253.81      174.02     98.46 o 
   4  30   3      114.07      166.65    104.57 o 
   5  30   3       85.94     -300.99    300.99 o 
   6  30   3      539.82      252.98    520.89 o 
  -7  31   3       16.06      104.76    259.09 o 
  -6  31   3      542.25      530.30    233.48 o 
  -5  31   3      412.93      311.95    473.07 o 
  -4  31   3      244.82      215.73    139.58 o 
  -3  31   3     3433.02     4030.96    263.26 o 
  -2  31   3     2772.65     3351.67    276.94 o 
  -1  31   3      627.49      540.59    157.04 o 
   0  31   3      153.66      -10.57    101.56 o 
   1  31   3     1167.17     1350.83    157.63 o 
   2  31   3      449.13      303.13    137.94 o 
   3  31   3      716.17      795.12    119.41 o 
   4  31   3      498.74      291.68    122.71 o 
   5  31   3      529.70      156.85    195.94 o 
   6  31   3       75.37      444.17    281.98 o 
  -7  32   3     1729.39     2501.65    455.42 o 
  -6  32   3       20.20     -108.74    181.00 o 
  -5  32   3     2481.70     2933.79    319.04 o 
  -4  32   3      424.27      250.94    174.89 o 
  -3  32   3      771.15      769.99    172.37 o 
  -2  32   3     2791.74     2701.37    213.69 o 
  -1  32   3      818.26      782.70    134.54 o 
   0  32   3     2109.75     2144.20    190.70 o 
   1  32   3      382.49      166.65     94.58 o 
   2  32   3      455.13      298.96     85.36 o 
   3  32   3     1897.61     1883.95    179.65 o 
   4  32   3     1119.07     1152.56    224.85 o 
   5  32   3      416.97       15.81    367.44 o 
   6  32   3      101.46     -168.78    426.22 o 
  -7  33   3      738.79      539.23    344.45 o 
  -6  33   3     1193.77     1469.17    224.27 o 
  -5  33   3      734.90      800.26    384.22 o 
  -4  33   3      204.93      213.98    115.82 o 
  -3  33   3      155.22      279.07    121.06 o 
  -2  33   3     1589.92     1804.02    107.57 o 
  -1  33   3     3513.06     4350.19    650.78 o 
   0  33   3     4456.93     5763.59    411.38 o 
   1  33   3      499.16      301.28    144.92 o 
   2  33   3     1276.77     1388.37    155.59 o 
   3  33   3      555.04      568.81    123.58 o 
   4  33   3      273.88      112.71    182.75 o 
   5  33   3       43.39      -71.00    228.15 o 
   6  33   3       67.57      -78.96    564.25 o 
  -7  34   3      132.23     -280.43    280.43 o 
  -6  34   3     1757.49     2053.70    293.23 o 
  -5  34   3      434.29      416.13    148.12 o 
  -4  34   3     1189.42     1204.17    171.01 o 
  -3  34   3      974.07      736.53    153.65 o 
  -2  34   3      600.80      399.26     98.16 o 
  -1  34   3     4117.70     4791.94    202.15 o 
   0  34   3     1068.91     1088.15    329.41 o 
   1  34   3     2096.68     2251.97    166.55 o 
   2  34   3      344.68      123.19    142.30 o 
   3  34   3      152.79      -16.39    123.97 o 
   4  34   3      268.97      195.94    237.85 o 
   5  34   3       53.47       -9.22    215.34 o 
   6  34   3      241.41     -102.63    548.35 o 
  -7  35   3      415.69      921.99    429.33 o 
  -6  35   3       12.21       59.66    225.62 o 
  -5  35   3      143.42       74.79    138.42 o 
  -4  35   3     1217.37     1005.61    196.33 o 
  -3  35   3     1992.42     2368.18    197.11 o 
  -2  35   3      925.09      840.71    148.61 o 
  -1  35   3      653.44      656.70    181.00 o 
   0  35   3     4652.74     5523.42    384.90 o 
   1  35   3       39.24      168.68     99.91 o 
   2  35   3      212.41      117.27    113.49 o 
   3  35   3      727.69      507.90    407.11 o 
   4  35   3      392.19      106.51    286.64 o 
   5  35   3     1042.00      979.61    250.17 o 
   6  35   3      229.47      235.81    359.10 o 
  -6  36   3      623.18      817.81    244.25 o 
  -5  36   3      749.82      714.12    209.81 o 
  -4  36   3      280.58      138.71    212.63 o 
  -3  36   3     2111.63     2002.48    194.68 o 
  -2  36   3     1095.51     1074.87    179.55 o 
  -1  36   3     1224.73      916.95    179.65 o 
   0  36   3      114.38        6.89    113.39 o 
   1  36   3      650.03      608.68    161.60 o 
   2  36   3     1064.12     1091.06    330.38 o 
   3  36   3      602.02      524.58    231.44 o 
   4  36   3      557.61      643.41    214.95 o 
   5  36   3      762.93      610.23    291.68 o 
  -6  37   3       89.97     -115.14    246.77 o 
  -5  37   3     2337.93     2993.06    417.59 o 
  -4  37   3       54.34      207.29    164.22 o 
  -3  37   3      335.66      261.42    156.56 o 
  -2  37   3      345.44      292.65    118.83 o 
  -1  37   3      366.63      475.69    155.59 o 
   0  37   3      985.82     1048.48    120.77 o 
   1  37   3     1291.68     1933.42    198.85 o 
   2  37   3     1514.85     1278.47    543.88 o 
   3  37   3      502.68      287.12    649.03 o 
   4  37   3      808.40      781.92    318.74 o 
   5  37   3      253.62      440.09    252.78 o 
  -6  38   3      253.34      100.59    254.72 o 
  -5  38   3      349.92      259.87    263.36 o 
  -4  38   3      697.64      801.03    174.89 o 
  -3  38   3      959.75     1080.78    221.45 o 
  -2  38   3      241.38      115.92    122.80 o 
  -1  38   3      878.49      865.34    190.22 o 
   0  38   3     1754.05     2155.45    511.29 o 
   1  38   3     1563.74     1102.90    361.13 o 
   2  38   3      583.49      464.05    277.62 o 
   3  38   3      800.09      978.93    189.73 o 
   4  38   3       88.94       91.08    368.31 o 
   5  38   3      242.55      338.44    215.24 o 
  -6  39   3      451.91       74.21    211.75 o 
  -5  39   3       19.04     -151.71    268.60 o 
  -4  39   3       55.57      267.04    176.64 o 
  -3  39   3     1282.89     1273.43    173.83 o 
  -2  39   3      352.68      486.56    161.31 o 
  -1  39   3      904.76      924.90    292.65 o 
   0  39   3     1873.84     2111.22    224.27 o 
   1  39   3      318.35       46.56    210.10 o 
   2  39   3      709.93      699.67    286.15 o 
   3  39   3     1002.28      970.10    204.28 o 
   4  39   3       22.66     -339.31    339.31 o 
   5  39   3       34.69      172.47    226.50 o 
  -6  40   3      321.06      550.67    249.20 o 
  -5  40   3       31.96      238.33    207.19 o 
  -4  40   3      487.05      585.11    219.51 o 
  -3  40   3      880.34      759.81    124.84 o 
  -2  40   3     1324.65     1303.79    308.17 o 
  -1  40   3     1803.28     2331.61    533.50 o 
   0  40   3      143.43     -217.28    217.28 o 
   1  40   3      149.81       90.99    177.12 o 
   2  40   3      562.16      813.93    294.20 o 
   3  40   3      455.44      166.65    241.05 o 
   4  40   3      504.56      405.56    426.80 o 
   5  40   3      452.79      546.99    297.89 o 
  -5  41   3      660.17      493.54    230.28 o 
  -4  41   3      136.37      158.01    198.46 o 
  -3  41   3      805.53      638.27    144.63 o 
  -2  41   3     1388.99     1581.21    178.97 o 
  -1  41   3     2065.63     1982.21    168.20 o 
   0  41   3      323.16      135.12    253.17 o 
   2  41   3      354.44      263.55    311.28 o 
   3  41   3      312.88      264.04    307.69 o 
   4  41   3      562.68      155.40    559.31 o 
  -5  42   3      463.64      280.53    278.88 o 
  -4  42   3       40.27     -256.37    256.37 o 
  -3  42   3     1764.12     1828.17    331.06 o 
  -2  42   3     1011.10      998.91    192.55 o 
  -1  42   3      656.26      603.34    171.01 o 
   0  42   3      985.95     1075.64    292.36 o 
   1  42   3      965.81     1069.63    294.40 o 
   2  42   3     1306.47     1987.35    368.89 o 
   3  42   3      184.48      372.00    281.21 o 
   4  42   3       43.65       51.60    374.33 o 
  -5  43   3      179.49      -26.48    347.65 o 
  -4  43   3     2066.52     2186.59    439.90 o 
  -3  43   3       80.72       42.78    147.73 o 
  -2  43   3     1281.10     1354.03    173.73 o 
  -1  43   3      140.40      -32.79    257.63 o 
   0  43   3       36.52      136.77    211.46 o 
   1  43   3       88.53      -16.01    168.20 o 
   2  43   3      614.92      545.44    295.27 o 
   3  43   3       62.91     1125.02    581.13 o 
   4  43   3      125.21        3.10    294.40 o 
  -5  44   3      605.89      403.81    572.89 o 
  -4  44   3      800.18      511.87    201.57 o 
  -3  44   3      680.52      378.89    202.73 o 
  -2  44   3     1348.57     1614.09    207.10 o 
  -1  44   3      297.03      230.28    194.00 o 
   0  44   3      736.30      523.32    317.10 o 
   1  44   3      324.28      854.48    246.87 o 
   2  44   3      456.93      122.90    269.76 o 
   3  44   3      297.29     -474.92    600.73 o 
   4  44   3      116.75       73.33    526.33 o 
  -4  45   3      193.40      -20.18    192.45 o 
  -3  45   3      534.61      358.81    187.31 o 
  -2  45   3     1625.00     1614.97    187.89 o 
  -1  45   3      876.35      689.38    184.40 o 
   0  45   3      212.58      -53.25    266.36 o 
   1  45   3      351.65      714.51    301.28 o 
   2  45   3      270.58      459.01    353.47 o 
   3  45   3      174.53     -634.58    670.08 o 
  -4  46   3      698.31      239.49    229.70 o 
  -3  46   3       86.80     -139.00    157.92 o 
  -2  46   3      429.57      230.57    154.91 o 
  -1  46   3      702.64      711.11    181.39 o 
   0  46   3      436.19      661.35    351.14 o 
   1  46   3      119.29     -172.27    227.95 o 
   2  46   3      730.12     1139.76    306.33 o 
   3  46   3      221.22      296.34    681.92 o 
  -4  47   3      306.98      391.59    182.65 o 
  -3  47   3       46.91       96.81    178.87 o 
  -2  47   3     1099.83      840.90    241.92 o 
  -1  47   3      216.80      228.24    168.98 o 
   0  47   3      139.39      198.75    214.37 o 
   1  47   3      193.85      335.04    327.67 o 
   2  47   3      149.78      268.01    475.21 o 
   3  47   3      137.51      572.30    602.57 o 
  -3  48   3      247.14      499.46    282.27 o 
  -2  48   3      189.93       93.61    199.24 o 
  -1  48   3       37.38      109.51    290.42 o 
   0  48   3       91.16       21.92    305.36 o 
   1  48   3      119.28       72.65    260.35 o 
   2  48   3        7.86      -69.45    714.51 o 
  -3  49   3      158.06      239.79    238.82 o 
  -2  49   3      690.61      864.47    167.81 o 
  -1  49   3       84.43      397.22    231.15 o 
   0  49   3      690.19      800.45    302.35 o 
   1  49   3      155.38     1116.09    706.55 o 
   2  49   3       99.86      415.36    377.14 o 
  -2  50   3     2375.70     2484.29    338.82 o 
  -1  50   3       34.00     -134.44    272.77 o 
   0  50   3     2262.32     1632.62    579.09 o 
   1  50   3       78.89      236.97    342.80 o 
  -2  51   3      991.28      652.43    439.90 o 
  -1  51   3       96.02      297.70    546.60 o 
   0  51   3     1555.44     2044.68    326.99 o 
   1  51   3      401.00      362.49    380.44 o 
  -2 -50   4      143.72      213.01    267.33 o 
  -1 -50   4      590.21      380.34    324.18 o 
   0 -50   4      430.72      -22.70    298.08 o 
   1 -50   4      141.54      -70.13    330.00 o 
  -3 -49   4     1708.22     2043.13    321.56 o 
  -2 -49   4      384.20      674.25    293.82 o 
  -1 -49   4      313.90      132.21    398.29 o 
   0 -49   4      870.59      668.43    274.42 o 
   1 -49   4       82.43     -343.19    343.19 o 
  -3 -48   4      407.97      481.12    259.96 o 
  -2 -48   4       37.06      215.63    200.79 o 
  -1 -48   4      438.79      397.41    290.03 o 
   0 -48   4       96.94      231.73    352.79 o 
   1 -48   4      140.04      206.13    322.24 o 
   2 -48   4      744.94     1141.70    423.60 o 
  -4 -47   4       21.75        8.44    247.16 o 
  -3 -47   4      820.77      801.03    224.36 o 
  -2 -47   4      468.27      342.32    187.02 o 
  -1 -47   4      114.10      -94.58    219.32 o 
   0 -47   4       68.61     -110.87    314.57 o 
   1 -47   4      406.06      313.31    281.21 o 
   2 -47   4      536.49       35.99    395.47 o 
  -4 -46   4     1110.71      840.41    249.97 o 
  -3 -46   4      551.86      455.22    200.89 o 
  -2 -46   4      321.71      665.43    267.24 o 
  -1 -46   4      124.63      361.04    227.18 o 
   0 -46   4       85.18       69.36    256.28 o 
   1 -46   4      441.24      657.18    287.90 o 
   2 -46   4      686.69     1345.50    306.43 o 
   3 -46   4      231.96      216.99    645.64 o 
  -4 -45   4      124.83       37.64    266.36 o 
  -3 -45   4       12.61     -192.93    192.93 o 
  -2 -45   4     1477.41     1514.96    220.09 o 
  -1 -45   4      273.05      185.66    204.19 o 
   0 -45   4      478.93      314.96    240.76 o 
   1 -45   4        9.90      -87.49    261.61 o 
   2 -45   4      509.66      700.93    499.26 o 
   3 -45   4     1208.01      928.69    549.61 o 
  -5 -44   4      131.03      -36.47    488.79 o 
  -4 -44   4     1059.89     1197.96    302.06 o 
  -3 -44   4      214.91      348.72    197.11 o 
  -2 -44   4      209.11      184.40    177.61 o 
  -1 -44   4       83.02      -25.51    181.59 o 
   0 -44   4      624.13      579.19    248.90 o 
   1 -44   4      643.19      704.90    241.73 o 
   2 -44   4      831.07      880.96    347.55 o 
   3 -44   4       12.65       77.02    266.17 o 
  -5 -43   4       37.34      -81.09    330.97 o 
  -4 -43   4     1606.54     1889.67    279.75 o 
  -3 -43   4     1681.48     1524.66    204.77 o 
  -2 -43   4      966.23     1470.24    201.18 o 
  -1 -43   4       54.38       65.48    203.80 o 
   0 -43   4      375.49      211.75    321.65 o 
   1 -43   4      137.99      -63.34    221.45 o 
   2 -43   4     1630.91     1229.29    338.53 o 
   3 -43   4      116.65     -170.24    313.31 o 
   4 -43   4      734.98      -10.28    438.64 o 
  -5 -42   4      926.72      806.08    387.32 o 
  -4 -42   4      109.24      308.66    195.07 o 
  -3 -42   4      220.78      101.27    181.68 o 
  -2 -42   4       41.59     -234.16    234.16 o 
  -1 -42   4      486.33      537.97    142.69 o 
   0 -42   4      402.82     -121.35    302.93 o 
   1 -42   4     2556.33     2427.25    404.78 o 
   2 -42   4     1149.30     1276.92    308.27 o 
   3 -42   4      189.59        8.63    230.38 o 
   4 -42   4      288.57      685.21    431.85 o 
  -5 -41   4       20.98       25.22    248.03 o 
  -4 -41   4      288.10       -9.51    199.34 o 
  -3 -41   4     2075.62     1770.94    249.00 o 
  -2 -41   4     7200.43     8858.50    372.29 o 
  -1 -41   4     1145.78     1118.71    289.45 o 
   0 -41   4      159.32      109.61    302.35 o 
   1 -41   4      304.64      252.40    173.44 o 
   2 -41   4      228.38       -2.52    203.02 o 
   3 -41   4      279.37       28.23    275.68 o 
   4 -41   4      113.57     -376.85    376.85 o 
  -6 -40   4     1100.61     1130.84    242.79 o 
  -5 -40   4       36.03       91.08    173.34 o 
  -4 -40   4     1954.87     2137.12    206.03 o 
  -3 -40   4     1651.54     1450.94    225.62 o 
  -2 -40   4     1613.99     1927.99    328.25 o 
  -1 -40   4      208.79      284.60    126.97 o 
   0 -40   4     2681.37     2743.09    849.82 o 
   1 -40   4      547.04      641.76    197.20 o 
   2 -40   4       96.16      150.16    251.52 o 
   3 -40   4       29.57     -113.39    238.33 o 
   4 -40   4       81.80      187.21    249.78 o 
  -6 -39   4       53.45      322.24    236.68 o 
  -5 -39   4      430.37      354.34    221.45 o 
  -4 -39   4      341.57      110.29    154.13 o 
  -3 -39   4       98.84      177.90    156.27 o 
  -2 -39   4     6115.89     5830.04    361.23 o 
  -1 -39   4      307.09      158.89    132.99 o 
   0 -39   4     1857.10     1667.73    330.09 o 
   1 -39   4     1452.65     1759.30    330.87 o 
   2 -39   4      446.17      557.85    301.58 o 
   3 -39   4     6133.16     6958.93    306.04 o 
   4 -39   4      507.50      389.46    341.73 o 
  -6 -38   4      157.67      343.09    196.52 o 
  -5 -38   4      527.98      283.53    153.84 o 
  -4 -38   4      654.54      738.76    180.91 o 
  -3 -38   4      520.51      296.43    183.53 o 
  -2 -38   4      731.12      785.80    164.13 o 
  -1 -38   4     1056.02     1343.46    117.37 o 
   0 -38   4     5033.71     4773.41    567.75 o 
   1 -38   4       95.53      152.58    195.75 o 
   2 -38   4      911.88      932.86    278.39 o 
   3 -38   4      536.26      662.13    251.43 o 
   4 -38   4      231.06      278.10    478.02 o 
   5 -38   4      346.84     1023.26    492.86 o 
  -6 -37   4      110.01      196.62    188.47 o 
  -5 -37   4     1407.04     1303.69    207.87 o 
  -4 -37   4      979.21      900.26    182.46 o 
  -3 -37   4       19.18      -16.49    145.40 o 
  -2 -37   4     1366.99     1241.22    182.65 o 
  -1 -37   4       78.43      190.51    119.02 o 
   0 -37   4      289.23      267.92    307.98 o 
   1 -37   4       38.91       23.28    140.26 o 
   2 -37   4       70.91      267.33    192.84 o 
   3 -37   4     2975.02     3254.38    315.54 o 
   4 -37   4       29.50     -336.59    354.63 o 
   5 -37   4      552.37      195.65    488.50 o 
  -6 -36   4       40.62       36.47    212.43 o 
  -5 -36   4      587.38      467.93    205.35 o 
  -4 -36   4     1115.53     1393.51    265.20 o 
  -3 -36   4      543.78       35.50    153.55 o 
  -2 -36   4     1088.94      912.97    217.09 o 
  -1 -36   4      228.77      318.65    124.16 o 
   0 -36   4     4713.64     5484.23    818.10 o 
   1 -36   4       68.00     -173.73    173.73 o 
   2 -36   4      124.48      180.62    168.68 o 
   3 -36   4       73.19     -234.64    234.64 o 
   4 -36   4     3198.27     3459.44    401.97 o 
   5 -36   4       44.20     -358.42    358.42 o 
  -7 -35   4       66.16      108.06    306.13 o 
  -6 -35   4      240.40      627.98    190.02 o 
  -5 -35   4      684.81      794.53    198.27 o 
  -4 -35   4      158.93       26.87    186.34 o 
  -3 -35   4     1416.63     1137.82    224.36 o 
  -2 -35   4     1678.06     1271.49    199.05 o 
  -1 -35   4      320.42      228.05    119.02 o 
   0 -35   4     1558.83     1664.73    230.09 o 
   1 -35   4     4960.58     4438.46    293.82 o 
   2 -35   4      537.26      180.71    151.81 o 
   3 -35   4     1095.81     1444.63    216.21 o 
   4 -35   4     1361.62     1834.19    345.71 o 
   5 -35   4      136.20      252.78    397.02 o 
  -7 -34   4      391.24      102.04    298.96 o 
  -6 -34   4      278.55      308.75    194.87 o 
  -5 -34   4       12.24      184.88    184.88 o 
  -4 -34   4      221.03      288.19    220.87 o 
  -3 -34   4      365.93      264.33    116.21 o 
  -2 -34   4     3650.97     3380.67    178.77 o 
  -1 -34   4      216.10      -53.35     96.32 o 
   0 -34   4      922.03     1212.02    242.40 o 
   1 -34   4      104.37      261.32    158.21 o 
   2 -34   4       87.79      199.53    152.10 o 
   3 -34   4       10.65       92.54    162.09 o 
   4 -34   4     2214.16     1836.42    298.08 o 
   5 -34   4     3567.11     4523.15    448.14 o 
  -7 -33   4      803.64     1206.50    300.41 o 
  -6 -33   4       29.29      135.61    160.92 o 
  -5 -33   4     1612.36     2023.44    199.92 o 
  -4 -33   4     2265.72     2399.80    167.04 o 
  -3 -33   4      658.01      714.51    191.96 o 
  -2 -33   4     1959.97     1931.29    131.15 o 
  -1 -33   4       45.13      158.89     86.91 o 
   0 -33   4     2006.78     1897.04    125.13 o 
   1 -33   4     1606.70     1353.94    207.00 o 
   2 -33   4      137.26      257.54    202.93 o 
   3 -33   4      505.03      769.41    204.38 o 
   4 -33   4      463.00      772.03    283.34 o 
   5 -33   4      863.76     1421.64    428.94 o 
  -7 -32   4      350.04      382.57    247.35 o 
  -6 -32   4      622.11      596.55    196.43 o 
  -5 -32   4      395.48      372.77    174.89 o 
  -4 -32   4      525.60      498.39    213.50 o 
  -3 -32   4     2003.79     1655.90    231.64 o 
  -2 -32   4     2035.22     1826.82    156.17 o 
  -1 -32   4    11659.98    13560.90    349.59 o 
   0 -32   4       95.50       50.05    144.24 o 
   1 -32   4       34.50      -34.73     99.62 o 
   2 -32   4     5462.13     5771.16    336.59 o 
   3 -32   4      406.19      533.70    146.57 o 
   4 -32   4     1021.85     1000.27    698.31 o 
   5 -32   4       98.25      426.32    328.35 o 
   6 -32   4      107.97      306.04    354.34 o 
  -7 -31   4       51.73     -194.78    194.78 o 
  -6 -31   4      621.29      664.55    190.22 o 
  -5 -31   4      775.89      775.62    232.51 o 
  -4 -31   4      718.15      435.05    214.37 o 
  -3 -31   4     1304.07     1366.06    211.17 o 
  -2 -31   4      400.48      388.68    125.23 o 
  -1 -31   4       51.96      -53.16     79.15 o 
   0 -31   4       37.50     -125.52    125.52 o 
   1 -31   4      335.61       50.34     98.46 o 
   2 -31   4     5034.21     5258.41    289.74 o 
   3 -31   4      306.00      422.05    188.38 o 
   4 -31   4     6186.37     7353.34    772.90 o 
   5 -31   4      102.75      -29.20    338.53 o 
   6 -31   4      491.43      605.58    387.52 o 
  -7 -30   4      470.33      179.55    223.49 o 
  -6 -30   4     4411.33     4082.67    312.15 o 
  -5 -30   4     1293.91      943.33    202.34 o 
  -4 -30   4      121.48       80.32    183.62 o 
  -3 -30   4     7584.35     8545.09    390.91 o 
  -2 -30   4     3488.22     3785.36    195.65 o 
  -1 -30   4     7571.68     7751.62    244.73 o 
   0 -30   4     7236.63     7328.89    321.27 o 
   1 -30   4      841.18      629.24    128.43 o 
   2 -30   4     3707.75     3987.02    242.21 o 
   3 -30   4     1514.68     1747.28    353.28 o 
   4 -30   4      354.17      -20.37    255.89 o 
   5 -30   4      325.36      266.27    241.63 o 
   6 -30   4      974.47      755.35    602.18 o 
  -7 -29   4      185.91      291.97    199.43 o 
  -6 -29   4      176.10      197.88    181.59 o 
  -4 -29   4      126.53       -4.17    162.48 o 
  -2 -29   4       78.61       28.42    103.31 o 
  -1 -29   4     5543.42     6048.48    198.27 o 
   0 -29   4      163.92      118.15    100.88 o 
   1 -29   4      484.19      484.71    169.36 o 
   2 -29   4     2051.51     2200.17    463.08 o 
   3 -29   4      707.43      551.16    175.09 o 
   4 -29   4     1703.30     1490.32    263.07 o 
   5 -29   4       85.39      261.13    270.73 o 
   6 -29   4     2152.04     1834.58    322.53 o 
  -7 -28   4      493.62      356.57    180.62 o 
  -6 -28   4     6569.72     7782.76    409.05 o 
  -5 -28   4      346.33      379.86    259.48 o 
  -4 -28   4     2574.22     2299.40    267.24 o 
  -2 -28   4     2037.44     1815.37    124.06 o 
  -1 -28   4     2033.98     1977.46    132.41 o 
   0 -28   4     2237.22     2200.27    194.97 o 
   1 -28   4     2564.88     2366.62    449.02 o 
   2 -28   4     8853.53    10666.79    425.45 o 
   3 -28   4      391.54      460.66    182.65 o 
   4 -28   4      181.40      235.61    226.40 o 
   5 -28   4      131.33      427.87    322.04 o 
   6 -28   4      852.47      743.03    225.04 o 
  -8 -27   4      733.09     -407.69    480.44 o 
  -7 -27   4       20.14      218.83    227.76 o 
  -6 -27   4      797.47      778.92    251.43 o 
  -5 -27   4     1022.31      854.29    201.96 o 
  -4 -27   4      338.64      468.51    205.64 o 
  -3 -27   4     7787.01     9134.85    555.81 o 
  -2 -27   4      280.24      315.25     80.70 o 
  -1 -27   4      216.63      182.94     63.15 o 
   0 -27   4       48.85      -49.08     73.04 o 
   1 -27   4    12341.72    14198.00    740.50 o 
   2 -27   4      259.11      219.71    134.44 o 
   3 -27   4      130.47      158.79    161.41 o 
   4 -27   4      239.07      165.19    180.42 o 
   5 -27   4      877.53     1055.76    497.61 o 
   6 -27   4      455.24      445.33    288.58 o 
  -8 -26   4      453.97      209.72    349.30 o 
  -7 -26   4      680.62      677.16    256.37 o 
  -6 -26   4     5740.85     7311.14    860.40 o 
  -5 -26   4       77.41      193.71    226.59 o 
  -4 -26   4       11.26     -130.27    130.27 o 
  -3 -26   4     1977.25     2069.12    260.35 o 
  -2 -26   4     4730.61     4555.93    160.63 o 
  -1 -26   4      465.90      339.70     94.09 o 
   0 -26   4     8133.24     8281.44    217.18 o 
   1 -26   4     1631.71     1383.81    155.20 o 
   2 -26   4     8747.59    10145.21    445.62 o 
   3 -26   4     4257.02     4920.46    210.10 o 
   4 -26   4       75.50      -59.27    242.79 o 
   5 -26   4      542.86      423.70    271.60 o 
   6 -26   4      805.61      859.23    398.67 o 
  -8 -25   4     1121.19      856.61    387.71 o 
  -7 -25   4      463.44      797.73    272.28 o 
  -5 -25   4       96.20      102.53    133.38 o 
  -4 -25   4      267.66      156.17    143.46 o 
  -3 -25   4     4532.49     4551.76    447.17 o 
  -2 -25   4       60.44       14.36     72.65 o 
  -1 -25   4     4460.86     4383.27    183.23 o 
   0 -25   4     1973.44     2248.48    130.47 o 
   1 -25   4     1122.32     1315.33    117.08 o 
   2 -25   4     4862.45     4445.45    213.30 o 
   3 -25   4     1154.23      880.28    171.89 o 
   4 -25   4     2982.05     2897.61    317.87 o 
   5 -25   4     1154.49     1126.28    250.26 o 
   6 -25   4      258.56      373.94    325.83 o 
  -8 -24   4      335.20      413.90    436.99 o 
  -7 -24   4      533.36      316.61    260.54 o 
  -6 -24   4     1341.71     1710.80    311.37 o 
  -5 -24   4      874.93      841.29    193.13 o 
  -4 -24   4        0.91     -125.03    189.35 o 
  -3 -24   4     1333.68     1430.76    165.97 o 
  -2 -24   4      824.03      633.32    104.76 o 
  -1 -24   4     1865.61     1583.54     90.31 o 
   0 -24   4      983.25      834.30    132.89 o 
   1 -24   4      979.57     1170.61    201.86 o 
   2 -24   4     4176.45     4373.47    184.79 o 
   3 -24   4     5587.90     5919.28    254.43 o 
   4 -24   4      443.91      286.54    170.04 o 
   5 -24   4       89.35      162.19    128.62 o 
   6 -24   4       19.39     -182.85    182.85 o 
   7 -24   4      504.37      784.06    556.20 o 
  -7 -23   4     1361.89     1406.41    189.83 o 
  -6 -23   4      242.52      169.75    152.97 o 
  -5 -23   4     3519.24     2822.53    324.27 o 
  -4 -23   4      940.85      847.50    131.34 o 
  -3 -23   4     2641.91     2427.74    170.92 o 
  -2 -23   4     3171.95     2853.38    223.88 o 
  -1 -23   4      924.18      882.80     71.78 o 
   0 -23   4     2003.37     1950.49    105.63 o 
   1 -23   4      169.99      187.11     86.14 o 
   2 -23   4     3415.29     3513.66    155.30 o 
   3 -23   4      144.47      148.80    122.61 o 
   4 -23   4     3710.22     4438.17    359.19 o 
   5 -23   4      667.75      211.46    201.86 o 
   6 -23   4      915.53      752.44    214.95 o 
   7 -23   4     1026.04      844.00    416.42 o 
  -8 -22   4      297.72      149.87    625.75 o 
  -7 -22   4     5688.37     6308.45    396.44 o 
  -5 -22   4     4471.22     5137.55    361.33 o 
  -4 -22   4     2249.38     2315.60    207.97 o 
  -3 -22   4     1801.33     1488.09    200.11 o 
  -2 -22   4     3409.17     3009.74    128.04 o 
  -1 -22   4      261.41      228.92     64.89 o 
   0 -22   4     2647.35     2462.56    160.54 o 
   1 -22   4     6760.08     6747.08    219.22 o 
   2 -22   4      362.68      351.05     76.05 o 
   3 -22   4      749.03      638.07    104.37 o 
   4 -22   4     1107.36      600.92    215.24 o 
   5 -22   4      409.05      118.34    437.09 o 
   6 -22   4       46.15       56.84    254.05 o 
   7 -22   4      137.30      504.50    697.63 o 
  -8 -21   4      244.32     -206.90    399.45 o 
  -7 -21   4      278.52      170.92    212.63 o 
  -5 -21   4     3467.06     3508.13    331.06 o 
  -4 -21   4      837.93      840.61    164.90 o 
  -3 -21   4      372.19      324.86     81.00 o 
  -2 -21   4     1600.79     1483.43    107.28 o 
  -1 -21   4    14533.95    15753.61    455.52 o 
   0 -21   4       12.33        2.23     51.99 o 
   1 -21   4    18192.70    20537.59    554.75 o 
   2 -21   4      122.92      187.89     72.85 o 
   3 -21   4      300.62      440.67    124.55 o 
   4 -21   4     4468.24     4350.00    306.23 o 
   5 -21   4     1611.62     1568.89    236.10 o 
   6 -21   4      419.41      466.67    260.06 o 
   7 -21   4     1433.25     1731.85    647.67 o 
  -8 -20   4       33.29      -19.79    505.57 o 
  -7 -20   4      923.29      998.72    501.01 o 
  -5 -20   4     7720.45     7869.58    489.95 o 
  -4 -20   4     3187.55     3280.95    201.66 o 
  -3 -20   4      100.32      111.74     77.99 o 
  -2 -20   4      753.08      700.15     78.18 o 
  -1 -20   4     2756.76     2786.74    108.64 o 
   0 -20   4      262.33      108.16     53.54 o 
   1 -20   4    17194.33    19751.59    504.70 o 
   2 -20   4     5859.78     6199.81    238.72 o 
   3 -20   4      334.46      240.76    154.13 o 
   4 -20   4     1534.61     1107.94    208.26 o 
   5 -20   4     3001.00     2914.39    518.86 o 
   6 -20   4      264.10      200.21    330.97 o 
   7 -20   4      417.60      349.98    529.72 o 
  -8 -19   4      233.27      142.49    232.12 o 
  -7 -19   4     1788.03     1982.60    223.10 o 
  -6 -19   4     1238.08     1114.54    178.29 o 
  -5 -19   4     7949.90     8633.17    599.56 o 
  -4 -19   4     3088.43     3331.69    302.55 o 
  -3 -19   4     5029.67     5577.74    229.79 o 
  -2 -19   4      157.42      180.23     62.86 o 
  -1 -19   4     1261.69     1106.58    100.69 o 
   0 -19   4     1983.66     1684.13     70.13 o 
   1 -19   4     3715.27     3820.47    118.44 o 
   2 -19   4     3695.24     3649.85    144.43 o 
   3 -19   4    13707.03    15554.37    567.36 o 
   4 -19   4      164.34      156.66    124.16 o 
   5 -19   4     2078.75     1742.62    216.31 o 
   6 -19   4      117.21      -11.45    172.18 o 
   7 -19   4      297.38     -169.75    509.74 o 
  -8 -18   4       19.78      271.80    442.42 o 
  -7 -18   4      265.29      250.94    305.94 o 
  -6 -18   4       92.67       38.51    139.20 o 
  -5 -18   4     7329.74     7661.41    492.38 o 
  -4 -18   4     8639.39     9511.61    449.99 o 
  -3 -18   4       20.52      -71.97     71.97 o 
  -2 -18   4      197.93       86.33     55.48 o 
  -1 -18   4     6463.38     6184.77    176.64 o 
   0 -18   4     5581.11     5683.66    139.10 o 
   1 -18   4    12195.17    13443.44    271.99 o 
   2 -18   4      102.06       38.99     45.01 o 
   3 -18   4      115.10      165.39     86.52 o 
   4 -18   4      186.00      194.20    112.23 o 
   5 -18   4      419.73      292.65    190.32 o 
   6 -18   4       57.41     -109.22    265.69 o 
   7 -18   4      305.66     1403.80    579.97 o 
  -8 -17   4       76.20       68.09    400.71 o 
  -7 -17   4     1006.31      947.79    239.49 o 
  -5 -17   4     4676.83     4937.63    366.08 o 
  -3 -17   4    11653.00    12198.62    381.99 o 
  -2 -17   4     2125.94     2262.16    113.68 o 
  -1 -17   4    12412.06    12999.56    358.13 o 
   0 -17   4     4674.07     5073.04    116.01 o 
   1 -17   4    11285.17    12290.00    262.39 o 
   2 -17   4      315.25      245.31     64.89 o 
   3 -17   4    28191.97    29894.67    770.19 o 
   4 -17   4      157.35       18.14     94.09 o 
   5 -17   4      873.95      658.44    207.97 o 
   6 -17   4      205.18      582.88    300.99 o 
   7 -17   4       10.50      -59.17    228.92 o 
  -7 -16   4      332.77      868.54    270.73 o 
  -6 -16   4     1288.88     1308.83    221.36 o 
  -4 -16   4    11639.05    12937.29    377.33 o 
  -3 -16   4      383.79      389.26     74.21 o 
  -2 -16   4     5816.61     6491.97    200.89 o 
  -1 -16   4     2221.89     2019.17     93.02 o 
   0 -16   4     2091.29     1867.17     89.73 o 
   1 -16   4    11846.35    13546.64    261.51 o 
   2 -16   4      868.46      514.40     72.36 o 
   3 -16   4       90.30      -78.57     78.57 o 
   4 -16   4     3118.64     2987.92    124.74 o 
   5 -16   4     2806.19     2592.25    297.11 o 
   6 -16   4       85.01     -250.36    266.95 o 
   7 -16   4      630.15      641.66    285.76 o 
  -7 -15   4      551.51      618.96    229.21 o 
  -6 -15   4    16034.02    17426.00   1004.44 o 
  -5 -15   4     6420.07     6421.65    255.40 o 
  -4 -15   4     6216.39     5952.65    154.23 o 
  -3 -15   4     3183.80     2914.49    111.84 o 
  -2 -15   4     3713.26     4167.54    125.62 o 
  -1 -15   4     2107.02     1835.16     98.26 o 
   0 -15   4     1379.76     1552.50     58.49 o 
   1 -15   4       52.73       24.25     40.35 o 
   2 -15   4       99.40      118.92     49.66 o 
   3 -15   4    25998.55    28507.17    686.67 o 
   4 -15   4     1512.86     1182.44    137.74 o 
   5 -15   4      592.22      535.35    185.76 o 
   6 -15   4       96.69      259.38    367.05 o 
   7 -15   4      589.15       71.10    354.05 o 
  -7 -14   4      320.60      159.18    180.52 o 
  -5 -14   4     7336.72     7812.93    242.50 o 
  -4 -14   4      741.89      736.33     86.52 o 
  -3 -14   4      384.25      312.63     64.89 o 
  -2 -14   4     2685.16     2590.21    104.86 o 
  -1 -14   4     7240.92     7603.60    220.77 o 
   0 -14   4     2236.36     2324.53     80.41 o 
   1 -14   4     1200.64     1486.63     67.51 o 
   2 -14   4    12009.38    13158.16    260.16 o 
   3 -14   4     1021.11      904.63    114.85 o 
   4 -14   4     1439.55     1365.19    158.40 o 
   5 -14   4     2655.79     2767.34    166.26 o 
   6 -14   4      584.88      630.99    473.46 o 
   7 -14   4      829.75      459.69    477.73 o 
  -9 -13   4      497.46       38.02    543.98 o 
  -6 -13   4     4447.60     4258.04    338.05 o 
  -5 -13   4     3411.80     3807.18    162.09 o 
  -4 -13   4     2396.40     2362.65     95.06 o 
  -3 -13   4    10102.07     9808.62    213.50 o 
  -2 -13   4    11110.62    11719.34    278.49 o 
  -1 -13   4     8058.62     8350.99    231.35 o 
   0 -13   4    19824.15    21791.71    474.62 o 
   1 -13   4     4989.41     5198.76    130.27 o 
   2 -13   4    29604.04    34738.02    648.26 o 
   3 -13   4     1241.84     1049.84     86.82 o 
   4 -13   4      266.11      118.63     80.41 o 
   5 -13   4    16500.47    17616.12    721.01 o 
   6 -13   4      610.54      941.78    234.35 o 
   7 -13   4     5421.85     4914.84    653.30 o 
  -6 -12   4      273.29     -278.88    278.88 o 
  -5 -12   4     2475.35     2397.96    296.43 o 
  -4 -12   4     8058.77     8288.72    207.39 o 
  -3 -12   4     4167.59     4366.30    113.68 o 
  -2 -12   4     1290.84     1457.92     65.28 o 
  -1 -12   4     4223.69     4316.73    124.65 o 
   0 -12   4      809.76      654.08     52.67 o 
   1 -12   4    16094.55    17769.18    356.77 o 
   2 -12   4     8409.07     9390.35    174.41 o 
   3 -12   4     1161.28     1107.85     87.88 o 
   4 -12   4      350.01      253.17     94.28 o 
   5 -12   4      279.82      -86.43    160.34 o 
   6 -12   4      436.80      343.87    147.25 o 
   7 -12   4      214.72      396.15    332.52 o 
  -8 -11   4      134.96     -306.81    364.72 o 
  -7 -11   4     1824.92      876.01    271.80 o 
  -6 -11   4     3125.77     3267.28    173.63 o 
  -5 -11   4       89.72       71.78    102.82 o 
  -4 -11   4    11872.20    12266.14    301.09 o 
  -3 -11   4     6994.99     7527.75    178.97 o 
  -2 -11   4       91.60       22.50     42.68 o 
  -1 -11   4     9459.81     9793.88    210.01 o 
   0 -11   4     1818.54     1829.14     73.62 o 
   1 -11   4        6.07       62.37     45.30 o 
   2 -11   4    26283.21    29901.85    559.60 o 
   3 -11   4     1308.97     1051.97     71.10 o 
   4 -11   4    18490.12    20378.60    472.59 o 
   5 -11   4    14432.04    16497.50    487.53 o 
   6 -11   4      169.11      -13.10    148.02 o 
   7 -11   4     4013.89     4107.50    394.02 o 
  -7 -10   4      740.90      649.03    347.46 o 
  -6 -10   4      541.12      284.60     85.07 o 
  -5 -10   4      101.31      -53.16     76.82 o 
  -4 -10   4    10925.12    11076.52    241.82 o 
  -3 -10   4     1852.99     1345.30     69.94 o 
  -2 -10   4     4219.09     4570.29    144.43 o 
  -1 -10   4     4338.24     4635.96    108.35 o 
   0 -10   4      101.72       50.54     29.00 o 
   1 -10   4    15169.29    17547.05    351.92 o 
   2 -10   4    27481.37    31117.95    625.95 o 
   3 -10   4      775.90      677.26     77.41 o 
   4 -10   4     4681.92     4507.63    169.07 o 
   5 -10   4      302.34      136.58    153.84 o 
   6 -10   4      149.61      301.38    258.60 o 
   7 -10   4      757.36      516.82    232.03 o 
  -9  -9   4       48.10      -64.80    496.06 o 
  -7  -9   4      919.00     1214.16    340.28 o 
  -6  -9   4     5851.00     6147.13    206.22 o 
  -5  -9   4     2222.96     2224.42    169.95 o 
  -4  -9   4      133.45      181.00     50.44 o 
  -3  -9   4    48782.04    53534.64   1317.27 o 
  -2  -9   4    14391.61    15756.81    343.09 o 
  -1  -9   4     3348.93     3596.79     90.11 o 
   0  -9   4     1687.89     1819.64     58.20 o 
   1  -9   4     1106.62      906.18     51.31 o 
   2  -9   4     1202.95      973.01     58.01 o 
   3  -9   4     2502.51     2627.95    114.17 o 
   4  -9   4     1745.22     1625.83    111.74 o 
   5  -9   4      640.27      648.45    159.95 o 
   6  -9   4       19.23      -30.17    150.06 o 
   7  -9   4     2040.46     2381.76    393.63 o 
  -9  -8   4     1836.00     1758.72    377.92 o 
  -7  -8   4      230.73       67.90    166.55 o 
  -6  -8   4    11434.28    12988.11    356.87 o 
  -5  -8   4      646.40      583.65     93.61 o 
  -4  -8   4      218.98      199.53     52.67 o 
  -3  -8   4      214.57      234.55     50.63 o 
  -2  -8   4     6800.73     7547.53    228.82 o 
  -1  -8   4      145.39      115.82     30.07 o 
   0  -8   4     2951.26     3149.23     83.13 o 
   1  -8   4     4462.67     4515.87    120.67 o 
   2  -8   4    19613.58    19354.28    376.36 o 
   3  -8   4     8387.58     8528.60    224.94 o 
   4  -8   4     3165.73     3056.69    126.49 o 
   5  -8   4     5807.67     6427.17    285.09 o 
   6  -8   4      106.34      154.13    163.74 o 
   7  -8   4      129.17     -102.43    186.73 o 
  -9  -7   4       19.26       58.10    325.34 o 
  -8  -7   4      823.31      670.28    386.35 o 
  -6  -7   4     1796.78     2037.40    147.54 o 
  -5  -7   4     7224.52     7716.12    205.25 o 
  -4  -7   4     7075.66     7244.60    160.25 o 
  -3  -7   4      500.69      350.75     40.84 o 
  -2  -7   4    27279.02    27545.02    688.80 o 
  -1  -7   4     4443.41     3918.93    139.78 o 
   0  -7   4     1806.19     1856.40     63.05 o 
   1  -7   4     1344.99     1232.01     58.59 o 
   2  -7   4     6285.25     5698.50    147.44 o 
   3  -7   4     1040.50     1016.37     86.62 o 
   4  -7   4     3796.01     4347.67    140.65 o 
   5  -7   4     3871.06     3673.32    212.24 o 
   6  -7   4     4299.70     4903.78    247.35 o 
   7  -7   4      117.48      -49.37    265.69 o 
  -6  -6   4    16712.64    18476.03    539.13 o 
  -5  -6   4      200.28       89.53     68.97 o 
  -4  -6   4     2892.20     2751.14     95.06 o 
  -3  -6   4     2671.84     2983.45     91.08 o 
  -2  -6   4    10024.72    10194.59    184.20 o 
  -1  -6   4    27807.81    28837.36    598.11 o 
   0  -6   4    54757.11    57604.79    963.51 o 
   1  -6   4     2299.67     2612.13     73.72 o 
   2  -6   4    11295.45    10931.31    239.30 o 
   3  -6   4     1470.78     1429.50    117.37 o 
   4  -6   4       73.16      172.27     83.52 o 
   5  -6   4      217.00      319.33    103.69 o 
   6  -6   4      514.39      453.19    214.37 o 
   7  -6   4     1093.80      672.99    455.42 o 
  -7  -5   4     3604.61     3608.91    430.30 o 
  -6  -5   4     2806.97     2550.44    141.04 o 
  -5  -5   4      184.92      150.64     78.86 o 
  -4  -5   4       73.52       48.02     43.55 o 
  -3  -5   4    11323.19    11612.93    223.20 o 
  -2  -5   4     2967.00     2933.69     76.34 o 
  -1  -5   4     1808.95     1412.72     61.98 o 
   0  -5   4     5778.85     5812.67    145.79 o 
   1  -5   4    31086.26    33911.96    761.46 o 
   2  -5   4     3452.03     3667.60    120.28 o 
   3  -5   4     1738.38     1497.01     94.28 o 
   4  -5   4      213.74      163.06    101.66 o 
   5  -5   4      103.21       35.70    137.64 o 
   6  -5   4     5411.05     5642.63    405.95 o 
   7  -5   4      539.98      414.48    485.78 o 
  -9  -4   4      186.33      178.00    423.80 o 
  -8  -4   4      535.96      281.01    369.09 o 
  -7  -4   4      303.19      127.07    158.21 o 
  -6  -4   4     1306.02     1149.46    112.71 o 
  -5  -4   4     4052.67     3933.87    136.87 o 
  -4  -4   4    16577.13    17661.13    360.75 o 
  -3  -4   4    51054.18    56362.50    886.68 o 
  -2  -4   4     5316.07     5542.92    103.89 o 
  -1  -4   4     9167.70     9038.92    192.06 o 
   0  -4   4     7989.91     7971.82    163.54 o 
   1  -4   4      131.41       60.53     28.42 o 
   2  -4   4     1448.75     1282.74     64.99 o 
   3  -4   4     1672.59     1556.18     80.32 o 
   4  -4   4     2059.38     1831.86    126.00 o 
   5  -4   4      475.24      567.26    139.68 o 
   6  -4   4     1355.77     1201.94    175.67 o 
  -9  -3   4       80.26      -87.01    653.40 o 
  -7  -3   4       62.49      184.40    164.61 o 
  -6  -3   4      657.23      556.49    165.97 o 
  -5  -3   4       14.59      110.19     69.55 o 
  -4  -3   4     4543.19     5017.27    121.25 o 
  -3  -3   4      120.46       66.64     43.46 o 
  -2  -3   4    10370.43    10953.72    198.46 o 
  -1  -3   4     2969.53     2717.86     77.70 o 
   0  -3   4      210.71      252.20     31.72 o 
   1  -3   4     4641.18     4641.97    122.61 o 
   2  -3   4     4912.55     4582.61    151.61 o 
   3  -3   4      285.13      226.40     61.30 o 
   4  -3   4      310.31      400.13     83.52 o 
   5  -3   4      177.09      257.44    150.74 o 
   6  -3   4    18057.16    18606.11   1091.94 o 
   7  -3   4      301.83       18.82    331.26 o 
  -9  -2   4       29.47     -299.83    299.83 o 
  -7  -2   4     3463.47     3414.43    317.87 o 
  -6  -2   4     2311.00     2115.39    128.62 o 
  -5  -2   4     2467.87     2247.70    152.00 o 
  -4  -2   4      287.70      251.52     54.61 o 
  -3  -2   4    12921.58    14373.09    272.09 o 
  -2  -2   4    40432.93    41626.43    728.86 o 
  -1  -2   4    25209.46    24731.22    466.19 o 
   0  -2   4    71449.27    77240.36   1780.64 o 
   1  -2   4       37.09       67.03     29.88 o 
   2  -2   4    13322.06    14293.16    361.13 o 
   3  -2   4      236.11      190.02     66.35 o 
   4  -2   4     6059.19     6215.71    314.48 o 
   5  -2   4     1423.39     1804.70    556.30 o 
   6  -2   4      240.67      604.61    307.49 o 
   7  -2   4       36.69      416.52    402.36 o 
   8  -2   4     3495.43     4210.51    361.91 o 
  -8  -1   4      236.10      191.67    270.92 o 
  -7  -1   4      262.74      169.95    190.12 o 
  -6  -1   4       32.21      -65.57     87.20 o 
  -5  -1   4    10454.07    11209.31    285.67 o 
  -4  -1   4      458.78      357.64     46.95 o 
  -3  -1   4     3383.97     3494.65     89.14 o 
  -2  -1   4      941.14      811.61     58.20 o 
  -1  -1   4       26.31       68.19     31.91 o 
   0  -1   4     3820.16     3611.63     93.41 o 
   1  -1   4    40170.15    42355.10    832.85 o 
   2  -1   4      646.60      526.04     53.64 o 
   3  -1   4      855.71      724.89     65.38 o 
   4  -1   4     1177.95     1333.37    134.73 o 
   5  -1   4     2134.33     2194.35    257.05 o 
   6  -1   4      608.27      487.04    244.93 o 
   8  -1   4       24.37      442.23    453.87 o 
  -9   0   4       21.71      110.00    315.83 o 
  -8   0   4     4528.16     4860.81    427.58 o 
  -7   0   4      500.60      277.52    226.30 o 
  -6   0   4      136.25      -60.04     91.76 o 
  -5   0   4        1.36        0.58     58.30 o 
  -4   0   4     5000.47     4824.14    154.13 o 
  -3   0   4       34.25      -14.65     28.71 o 
  -2   0   4      163.08       97.49     22.80 o 
  -1   0   4        0.00      -25.12     25.12 o 
   0   0   4     3342.16     3702.23     94.77 o 
   1   0   4       66.04      128.91     33.47 o 
   2   0   4     9145.82     9187.82    234.74 o 
   3   0   4        5.48      -27.16     52.19 o 
   4   0   4     8174.33     9344.18    301.19 o 
   5   0   4       35.77      106.80    108.16 o 
   6   0   4       24.64        6.50    242.70 o 
  -8   1   4      242.76       91.18    148.61 o 
  -7   1   4      263.22      295.95    130.66 o 
  -6   1   4       38.29      -91.67    105.34 o 
  -5   1   4    10456.55    10723.92    257.34 o 
  -4   1   4      461.72      446.11     56.07 o 
  -3   1   4     3405.57     3658.48    112.62 o 
  -2   1   4      938.29      761.94     37.44 o 
  -1   1   4       35.52       44.33     26.97 o 
   0   1   4     3818.34     3549.84    107.67 o 
   1   1   4    40175.07    43100.65    763.69 o 
   2   1   4      649.52      680.95     78.38 o 
   3   1   4      859.17      731.87     64.80 o 
   4   1   4     1171.97     1146.65    126.78 o 
   5   1   4     2141.13     2342.57    181.88 o 
   6   1   4      611.35      374.62    134.54 o 
  -9   2   4       29.88      121.06    271.02 o 
  -8   2   4     4903.69     5841.97    364.14 o 
  -7   2   4     3456.26     3369.81    269.27 o 
  -6   2   4     2339.77     2561.50    151.81 o 
  -5   2   4     2462.21     2264.39    104.08 o 
  -4   2   4      278.80      145.79     51.80 o 
  -3   2   4    12935.38    14190.54    307.98 o 
  -2   2   4    40450.03    41676.77    775.52 o 
  -1   2   4    25196.80    24424.51    540.29 o 
   0   2   4    71461.51    73911.98   1285.16 o 
   1   2   4       28.71        4.07     41.61 o 
   2   2   4    13327.01    13645.20    263.94 o 
   3   2   4      235.72      146.37     57.13 o 
   4   2   4     6062.34     6224.35    237.07 o 
   5   2   4     1430.67     1411.56    155.49 o 
   6   2   4      236.12      190.51    401.78 o 
   7   2   4       25.42     -298.47    415.75 o 
   8   2   4     3494.48     3771.39    612.66 o 
  -9   3   4       80.77      491.31    470.94 o 
  -8   3   4     6072.79     6779.58    442.32 o 
  -7   3   4       50.34        0.19    169.65 o 
  -6   3   4      717.27      712.96    108.54 o 
  -5   3   4       13.82      -10.86     55.29 o 
  -4   3   4     4549.41     4929.77    150.55 o 
  -3   3   4      143.97      187.79     46.27 o 
  -2   3   4    10380.32    10981.65    212.82 o 
  -1   3   4     2964.21     2887.91     78.28 o 
   0   3   4      209.21      375.68     64.80 o 
   1   3   4     4637.71     4464.36    118.05 o 
   2   3   4     4909.37     4691.93    146.37 o 
   3   3   4      288.78      204.48     57.04 o 
   4   3   4      311.68      334.46     82.64 o 
   5   3   4      179.62      344.74    138.81 o 
   6   3   4    18002.43    20336.02   1015.21 o 
   7   3   4      291.81       -8.54    320.30 o 
   8   3   4      361.36      532.05    399.45 o 
  -9   4   4      181.94      402.65    337.37 o 
  -8   4   4      547.26      599.85    238.82 o 
  -7   4   4      284.90      260.06    185.37 o 
  -6   4   4     1276.49     1295.64    112.91 o 
  -5   4   4     4049.58     4047.84    134.06 o 
  -4   4   4    16551.62    17717.48    398.29 o 
  -3   4   4    51084.77    56566.58   1220.08 o 
  -2   4   4     5323.67     5535.15    121.15 o 
  -1   4   4     9173.48     8897.98    191.67 o 
   0   4   4     7996.29     7959.98    181.68 o 
   1   4   4      147.56      148.51     37.05 o 
   2   4   4     1469.00     1306.31     60.63 o 
   3   4   4     1670.17     1696.16     78.57 o 
   4   4   4     2052.23     1985.02    107.57 o 
   5   4   4      477.13      864.57    296.73 o 
   7   4   4      367.28      163.54    227.27 o 
   8   4   4      194.20      157.24    246.28 o 
  -9   5   4      649.22      205.45    368.70 o 
  -8   5   4      842.30      387.62    188.76 o 
  -7   5   4     3580.96     3443.14    244.25 o 
  -6   5   4     2821.72     2966.96    145.31 o 
  -5   5   4      184.69      193.71     59.66 o 
  -4   5   4       77.27       58.98     49.37 o 
  -3   5   4    11366.42    11268.19    257.93 o 
  -2   5   4     2968.30     2997.52     70.71 o 
  -1   5   4     1813.64     1475.28     52.57 o 
   0   5   4     5783.36     5784.45    136.09 o 
   1   5   4    31087.92    32997.43    710.05 o 
   2   5   4     3440.98     3470.11     90.99 o 
   3   5   4     1719.06     1641.74     76.53 o 
   4   5   4      228.82      188.47     56.45 o 
   5   5   4       99.62      158.60    118.73 o 
   6   5   4     5421.22     5883.19    370.54 o 
   7   5   4      538.96      509.64    226.21 o 
   8   5   4       65.24     -217.09    279.17 o 
  -9   6   4     1163.75      714.90    356.87 o 
  -8   6   4     1566.03     1493.33    185.76 o 
  -7   6   4       22.12     -142.30    142.30 o 
  -6   6   4    16652.13    17531.24    415.94 o 
  -5   6   4      223.86      189.44     63.34 o 
  -4   6   4     2889.96     2769.57    111.84 o 
  -3   6   4     2667.33     2776.74     82.94 o 
  -2   6   4    10026.20    10365.79    205.54 o 
  -1   6   4    27820.43    29284.73    536.51 o 
   0   6   4    54756.33    55424.20   1222.11 o 
   1   6   4     2301.31     2630.47     87.40 o 
   2   6   4    11278.05    11053.92    207.58 o 
   3   6   4     1466.41     1412.33     77.99 o 
   4   6   4       74.44       12.61     79.25 o 
   5   6   4      219.26      216.02    108.64 o 
   6   6   4      516.82      652.33    226.98 o 
   7   6   4     1098.52      612.07    313.41 o 
   8   6   4      127.62       28.03    266.95 o 
  -9   7   4       16.66       78.96    334.46 o 
  -8   7   4      826.73      963.41    221.36 o 
  -7   7   4       81.43      275.87    136.97 o 
  -6   7   4     1787.47     1879.78    130.85 o 
  -5   7   4     7224.07     7945.04    185.85 o 
  -4   7   4     7102.36     7282.24    187.11 o 
  -3   7   4      493.05      248.71     43.75 o 
  -2   7   4    27207.79    27693.53    491.79 o 
  -1   7   4     4449.09     4119.82     99.33 o 
   0   7   4     1796.17     1809.74     58.49 o 
   1   7   4     1345.15     1162.46     50.05 o 
   2   7   4     6286.79     5701.90    129.98 o 
   3   7   4     1037.95      948.57     89.63 o 
   4   7   4     3810.97     4253.10    181.59 o 
   5   7   4     3871.39     3781.87    215.54 o 
   6   7   4     4315.15     4441.96    365.60 o 
  -9   8   4     1835.82     1326.19    450.47 o 
  -8   8   4        7.54      -55.87    166.74 o 
  -7   8   4      232.88       63.73    122.22 o 
  -6   8   4    11515.52    12965.22    370.54 o 
  -5   8   4      640.36      582.20     89.43 o 
  -4   8   4      209.79       82.94     50.15 o 
  -3   8   4      190.79      143.85     43.84 o 
  -2   8   4     6789.34     7735.62    145.89 o 
  -1   8   4      146.19       65.48     22.80 o 
   0   8   4     2944.82     2909.64     75.95 o 
   1   8   4     4490.17     4582.12     99.43 o 
   2   8   4    19580.68    19254.17    367.73 o 
   3   8   4     8393.26     8300.06    215.73 o 
   4   8   4     3168.90     3003.53    133.18 o 
   5   8   4     5784.27     6007.94    204.48 o 
   6   8   4      109.71      216.21    123.87 o 
  -9   9   4       51.28     -150.74    408.76 o 
  -8   9   4     3541.15     3651.40    326.99 o 
  -7   9   4      927.67      829.84    202.73 o 
  -6   9   4     5803.08     5896.87    235.81 o 
  -5   9   4     2231.38     2403.97    126.78 o 
  -4   9   4      127.94       86.72     52.57 o 
  -3   9   4    48755.58    52937.40   1169.83 o 
  -2   9   4    14407.24    16009.40    365.30 o 
  -1   9   4     3334.25     3503.96    106.12 o 
   0   9   4     1707.93     1691.50     53.45 o 
   1   9   4     1130.36     1003.28     47.92 o 
   2   9   4     1213.22     1084.27     66.15 o 
   3   9   4     2496.63     2605.05    108.35 o 
   4   9   4     1756.88     1665.41    143.85 o 
   5   9   4      643.83      477.92    134.93 o 
   6   9   4       20.57       -8.92    384.80 o 
   7   9   4     2038.78     2106.47    353.37 o 
  -9  10   4      185.69     -359.87    359.87 o 
  -8  10   4       93.79      176.54    274.32 o 
  -7  10   4      748.36      601.99    162.67 o 
  -6  10   4      519.04      423.70    134.44 o 
  -5  10   4      105.28       -1.07     73.43 o 
  -4  10   4    10946.70    10842.36    248.90 o 
  -3  10   4     1838.12     1424.17     59.66 o 
  -2  10   4     4220.39     4727.04    117.18 o 
  -1  10   4     4339.17     4518.68    112.23 o 
   0  10   4       89.15       86.72     26.29 o 
   1  10   4    15159.24    16544.55    342.99 o 
   2  10   4    27500.82    29453.51    584.43 o 
   3  10   4      782.54      747.88     88.37 o 
   4  10   4     4680.34     5023.77    182.36 o 
   5  10   4      305.70      141.91    218.06 o 
   6  10   4      132.79      431.17    169.95 o 
  -9  11   4       44.90      209.52    436.21 o 
  -8  11   4      130.32      -15.62    223.30 o 
  -7  11   4     1829.01     1751.35    200.21 o 
  -6  11   4     3038.07     3081.71    146.08 o 
  -5  11   4       92.62       99.81     73.33 o 
  -4  11   4    11922.46    12183.88    265.78 o 
  -3  11   4     7008.62     7447.53    148.31 o 
  -2  11   4       85.73      -17.27     34.73 o 
  -1  11   4     9468.29     9541.58    203.90 o 
   0  11   4     1826.39     1784.23     52.57 o 
   1  11   4        7.45       74.21     30.07 o 
   2  11   4    26285.99    28167.38    633.61 o 
   3  11   4     1304.02     1206.59     74.69 o 
   4  11   4    18468.64    18915.73    689.00 o 
   5  11   4    14436.54    15749.05    688.80 o 
   6  11   4      171.32      609.55    477.92 o 
  -9  12   4       18.60      -78.67    441.06 o 
  -8  12   4       38.83     -242.70    256.28 o 
  -7  12   4     1007.71      821.79    224.17 o 
  -6  12   4      252.03      166.36     84.00 o 
  -5  12   4     2471.33     2620.38    112.62 o 
  -4  12   4     8096.85     8565.65    213.98 o 
  -3  12   4     4150.69     4355.33    110.77 o 
  -2  12   4     1329.35     1641.74     89.63 o 
  -1  12   4     4206.90     4137.18    120.47 o 
   0  12   4      821.33      737.59     40.45 o 
   1  12   4    16075.26    16654.84    392.37 o 
   2  12   4     8400.31     9132.04    220.68 o 
   3  12   4     1168.20     1003.18     82.26 o 
   4  12   4      337.80      335.91    127.75 o 
   5  12   4      270.18      365.89     99.81 o 
   6  12   4      434.48      378.30    223.39 o 
   7  12   4      218.73      147.34    380.92 o 
  -9  13   4      495.01     -303.13    922.57 o 
  -8  13   4     1335.42      918.89    210.98 o 
  -7  13   4      857.58      687.25    134.35 o 
  -6  13   4     4416.27     4432.74    381.50 o 
  -5  13   4     3393.21     3856.07    156.17 o 
  -4  13   4     2379.47     2321.23    102.82 o 
  -3  13   4    10093.60     9651.38    196.04 o 
  -2  13   4    11138.46    11892.78    363.95 o 
  -1  13   4     8071.42     8564.20    166.26 o 
   0  13   4    19813.56    20343.39    507.02 o 
   1  13   4     4944.29     4724.23    121.74 o 
   2  13   4    29637.78    32794.41    593.84 o 
   3  13   4     1236.30     1252.77    103.01 o 
   4  13   4      286.98      360.36    133.28 o 
   5  13   4    16529.98    17973.86   1096.30 o 
   6  13   4      624.09      136.48    243.86 o 
   7  13   4     5411.55     5873.20    478.80 o 
  -9  14   4      417.33      177.90    285.28 o 
  -8  14   4       81.06      -19.59    237.65 o 
  -7  14   4      341.19       52.38    176.83 o 
  -6  14   4     1275.68      960.21    139.88 o 
  -5  14   4     7341.01     7457.81    324.27 o 
  -4  14   4      720.05      782.31     74.79 o 
  -3  14   4      395.28      315.35     51.70 o 
  -2  14   4     2687.83     2809.05    206.22 o 
  -1  14   4     7265.28     7374.78    164.03 o 
   0  14   4     2223.98     2162.92     82.84 o 
   1  14   4     1284.97     1438.91     65.67 o 
   2  14   4    11993.58    12171.46    279.36 o 
   3  14   4     1017.09      932.95    111.07 o 
   4  14   4     1447.76     1131.03    214.95 o 
   5  14   4     2683.44     2149.83    263.65 o 
   6  14   4      561.60      864.18    390.04 o 
   7  14   4      830.46      732.16    403.52 o 
  -9  15   4      953.00      716.93    400.13 o 
  -8  15   4      144.16      305.55    415.65 o 
  -7  15   4      551.76      350.95    207.39 o 
  -6  15   4    16144.42    17046.24    508.09 o 
  -5  15   4     6443.03     6652.70    285.67 o 
  -4  15   4     6161.17     6142.09    170.24 o 
  -3  15   4     3187.89     2776.26    120.96 o 
  -2  15   4     3709.58     4261.44    147.73 o 
  -1  15   4     2096.82     1945.45     69.55 o 
   0  15   4     1380.33     1453.07     71.30 o 
   1  15   4       46.55       70.42     38.90 o 
   2  15   4      104.15       64.12     75.85 o 
   3  15   4    25961.12    27208.23    705.00 o 
   4  15   4     1515.03     1485.66    130.85 o 
   5  15   4      599.14      548.25    138.81 o 
   6  15   4       92.48      367.15    389.65 o 
   7  15   4      584.69     1104.16    342.02 o 
  -8  16   4        0.86      152.19    379.37 o 
  -7  16   4      356.03      207.48    199.24 o 
  -6  16   4     1270.53     1250.73    137.74 o 
  -5  16   4      839.82      846.82     89.63 o 
  -4  16   4    11542.04    12409.50    297.60 o 
  -3  16   4      376.69      282.85     49.37 o 
  -2  16   4     5830.38     6314.17    192.26 o 
  -1  16   4     2209.15     2141.68     93.41 o 
   0  16   4     2082.20     1929.15     72.85 o 
   1  16   4    11872.30    12552.58    300.12 o 
   2  16   4      884.29      701.22    121.15 o 
   3  16   4       89.01       90.40     65.57 o 
   4  16   4     3129.30     2980.06    177.22 o 
   5  16   4     2797.28     2615.24    212.72 o 
   6  16   4       76.68       89.43    190.90 o 
   7  16   4      613.49      743.03    210.78 o 
  -8  17   4       75.94      281.69    322.24 o 
  -7  17   4     1001.08      998.91    484.03 o 
  -6  17   4     1125.10      939.74    123.19 o 
  -5  17   4     4739.11     4982.25    204.77 o 
  -4  17   4      125.71      -18.14     64.60 o 
  -3  17   4    11661.30    12246.15    316.32 o 
  -2  17   4     2124.47     2190.28    112.52 o 
  -1  17   4    12390.51    13672.75    338.82 o 
   0  17   4     4679.25     4912.51    120.47 o 
   1  17   4    11269.43    11379.94    285.67 o 
   2  17   4      329.04      301.96     74.69 o 
   3  17   4    28185.51    27623.30    638.56 o 
   4  17   4      146.07       73.82     87.01 o 
   5  17   4      880.85      721.01    186.53 o 
   6  17   4      181.16       96.32    263.94 o 
   7  17   4       10.29     -109.61    267.14 o 
  -8  18   4       19.98      105.54    221.26 o 
  -7  18   4      277.25      154.72    264.23 o 
  -6  18   4       99.39       50.83    147.15 o 
  -5  18   4     7323.52     7506.21    248.32 o 
  -4  18   4     8656.56     9619.37    244.73 o 
  -3  18   4       19.11       11.83     50.05 o 
  -2  18   4      221.20      198.37     58.39 o 
  -1  18   4     6417.38     6044.60    165.87 o 
   0  18   4     5612.85     5411.48    154.91 o 
   1  18   4    12224.58    12638.62    295.56 o 
   2  18   4      103.22       11.93     59.07 o 
   3  18   4      112.19       61.30     63.05 o 
   4  18   4      185.82       82.26     94.87 o 
   5  18   4      419.13      194.00    141.14 o 
   6  18   4       71.10     -119.89    313.99 o 
   7  18   4      311.90      433.69    201.66 o 
  -8  19   4      237.91      278.30    260.54 o 
  -7  19   4     1785.76     1578.49    181.88 o 
  -6  19   4     1236.48     1338.13    138.81 o 
  -5  19   4     7962.63     8740.64    260.74 o 
  -4  19   4     3096.39     3169.99    126.00 o 
  -3  19   4     5017.69     5045.98    143.17 o 
  -2  19   4      159.52      139.20    107.96 o 
  -1  19   4     1268.95     1182.44     96.52 o 
   0  19   4     1977.34     1911.40     72.75 o 
   1  19   4     3740.39     3706.30    113.20 o 
   2  19   4     3692.32     3485.14    114.95 o 
   3  19   4    13759.74    14995.74    429.42 o 
   4  19   4      170.54      125.23     89.43 o 
   5  19   4     2071.68     2012.86    213.69 o 
   6  19   4      118.17      149.19    178.29 o 
   7  19   4      298.74      166.94    241.82 o 
  -8  20   4       31.10      139.49    284.79 o 
  -7  20   4      926.68      817.91    207.68 o 
  -6  20   4      942.94     1042.76    166.36 o 
  -5  20   4     7798.29     8201.03    267.92 o 
  -4  20   4     3223.56     3083.27    118.05 o 
  -3  20   4       91.33       41.61     43.36 o 
  -2  20   4      740.56      689.09     81.97 o 
  -1  20   4     2792.77     2808.75     87.11 o 
   0  20   4      261.19      220.58     60.43 o 
   1  20   4    17103.96    18267.19    452.99 o 
   2  20   4     5849.64     5843.71    234.45 o 
   3  20   4      374.87      299.44     84.58 o 
   4  20   4     1542.02     1453.46    196.43 o 
   5  20   4     2987.20     2983.16    265.49 o 
   6  20   4      264.47      359.78    209.23 o 
   7  20   4      416.97      705.58    373.94 o 
  -8  21   4      253.32      219.61    260.25 o 
  -7  21   4      272.09     -166.65    198.17 o 
  -6  21   4     2014.61     2101.62    398.48 o 
  -5  21   4     3435.74     3555.76    257.25 o 
  -4  21   4      835.69      732.36     77.50 o 
  -3  21   4      346.90      293.82     84.29 o 
  -2  21   4     1600.64     1599.06    139.49 o 
  -1  21   4    14536.60    15752.25    406.92 o 
   0  21   4       18.94      -61.89     79.35 o 
   1  21   4    18177.69    19496.67    493.64 o 
   2  21   4      125.88       32.79     95.84 o 
   3  21   4      319.67      326.41    118.24 o 
   4  21   4     4480.66     4139.61    243.08 o 
   5  21   4     1634.99     1901.22    187.79 o 
   6  21   4      428.58      195.17    215.15 o 
   7  21   4     1437.17     1642.32    439.03 o 
  -8  22   4      293.06      525.26    341.15 o 
  -7  22   4     5675.37     6302.24    429.71 o 
  -6  22   4       67.84       89.63    218.83 o 
  -5  22   4     4479.12     4572.62    153.26 o 
  -4  22   4     2254.10     1963.59     95.25 o 
  -3  22   4     1775.01     1532.71     97.78 o 
  -2  22   4     3393.67     3388.24    173.15 o 
  -1  22   4      247.88      122.03     41.81 o 
   0  22   4     2647.06     2337.04    100.78 o 
   1  22   4     6776.68     6845.83    231.44 o 
   2  22   4      364.78      390.43     83.03 o 
   3  22   4      746.35      664.07     92.73 o 
   4  22   4     1099.07     1054.69    174.21 o 
   5  22   4      419.96      669.89    422.44 o 
   6  22   4       47.34       45.59    161.89 o 
   7  22   4      146.31     -348.52    404.78 o 
  -8  23   4     1723.77     1791.22    334.07 o 
  -7  23   4     1386.26     1114.83    306.91 o 
  -6  23   4      242.36     -104.95    255.69 o 
  -5  23   4     3517.63     3495.33    139.00 o 
  -4  23   4      953.72      751.66     79.25 o 
  -3  23   4     2619.83     2529.10    119.21 o 
  -2  23   4     3171.15     3203.55    121.54 o 
  -1  23   4      928.17     1057.99     77.21 o 
   0  23   4     2007.65     1886.18    145.79 o 
   1  23   4      164.34       -8.44     73.91 o 
   2  23   4     3449.25     3613.18    126.00 o 
   3  23   4      139.79       66.35     73.91 o 
   4  23   4     3730.77     3827.26    181.59 o 
   5  23   4      660.82      638.27    224.27 o 
   6  23   4      916.64      875.14    223.97 o 
   7  23   4     1023.19     1480.91    388.88 o 
  -8  24   4      334.00       69.55    266.27 o 
  -7  24   4      545.23      615.28    223.39 o 
  -6  24   4     1318.54     1617.49    204.09 o 
  -5  24   4      868.26     1052.65    104.08 o 
  -4  24   4        0.79      -34.63     69.06 o 
  -3  24   4     1375.25     1169.64    126.00 o 
  -2  24   4      834.07      643.41     97.97 o 
  -1  24   4     1863.77     1699.55    143.56 o 
   0  24   4      983.11      803.55     65.77 o 
   1  24   4     1010.55      822.28     77.21 o 
   2  24   4     4153.28     4315.76    181.10 o 
   3  24   4     5546.31     5841.58    286.44 o 
   4  24   4      439.23      468.61    179.26 o 
   5  24   4       84.48      104.76    119.50 o 
   6  24   4       21.94     -136.09    136.09 o 
   7  24   4      501.12      499.46    337.76 o 
  -8  25   4     1134.37     1002.02    283.73 o 
  -7  25   4      458.24      346.00    369.38 o 
  -6  25   4     1481.70     1909.36    221.84 o 
  -5  25   4       96.13      212.43    115.33 o 
  -4  25   4      279.96      220.97    136.48 o 
  -3  25   4     4528.64     4625.58    182.07 o 
  -2  25   4       59.52        5.63     94.48 o 
  -1  25   4     4470.64     4865.95    232.70 o 
   0  25   4     1954.47     2013.06    119.41 o 
   1  25   4     1128.14      907.83     92.73 o 
   2  25   4     4830.52     4716.95    159.28 o 
   3  25   4     1147.44     1126.57    183.14 o 
   4  25   4     2969.12     3196.18    188.67 o 
   5  25   4     1149.05     1328.91    254.24 o 
   6  25   4      259.91      513.52    256.47 o 
  -8  26   4      457.88      630.89    655.14 o 
  -7  26   4      669.28      546.50    454.06 o 
  -6  26   4     5739.87     6280.41    411.87 o 
  -5  26   4       71.41      209.42    129.98 o 
  -4  26   4       12.93      -11.06     80.41 o 
  -3  26   4     1960.57     1876.58    105.92 o 
  -2  26   4     4749.66     4545.36    168.20 o 
  -1  26   4      472.08      298.37     67.90 o 
   0  26   4     8116.64     7757.44    287.90 o 
   1  26   4     1627.67     1336.86     93.22 o 
   2  26   4     8740.94     9379.78    422.83 o 
   3  26   4     4275.60     4507.33    373.07 o 
   4  26   4       76.06      182.36    100.88 o 
   5  26   4      535.19      483.16    152.78 o 
   6  26   4      814.59      604.12    183.91 o 
  -8  27   4      748.02      451.83    669.31 o 
  -7  27   4       22.58       94.87    224.07 o 
  -6  27   4      788.27      331.65    220.48 o 
  -5  27   4     1033.49      719.75    140.46 o 
  -4  27   4      347.59      352.60     96.03 o 
  -3  27   4     7740.09     7822.82    252.78 o 
  -2  27   4      287.64      254.92     79.25 o 
  -1  27   4      212.40      150.16     92.34 o 
   0  27   4       49.63       27.55     96.90 o 
   1  27   4    12340.80    14357.28    324.66 o 
   2  27   4      262.56      127.56     93.80 o 
   3  27   4      134.46       73.24    203.22 o 
   4  27   4      229.28      185.85    117.66 o 
   5  27   4      877.49      668.24    153.16 o 
   6  27   4      452.00      398.58    201.18 o 
  -7  28   4      482.86      515.66    320.59 o 
  -6  28   4     6590.43     7985.10    367.92 o 
  -5  28   4      344.28      478.60    145.99 o 
  -4  28   4     2605.33     2480.99    127.85 o 
  -3  28   4     1777.51     1558.32    118.53 o 
  -2  28   4     2039.91     2059.62    120.67 o 
  -1  28   4     2030.11     2302.99    253.75 o 
   0  28   4     2244.80     2277.38    197.98 o 
   1  28   4     2555.31     2311.43    144.24 o 
   2  28   4     8900.88     9565.54    297.79 o 
   3  28   4      390.00      332.32    108.64 o 
   4  28   4      175.41      -46.08    161.51 o 
   5  28   4      137.04      129.88    127.94 o 
   6  28   4      852.25      907.54    195.36 o 
  -7  29   4      180.45      488.69    617.51 o 
  -6  29   4      182.99       63.34    239.69 o 
  -5  29   4      606.09      567.55    122.03 o 
  -4  29   4      110.16      186.14     97.19 o 
  -3  29   4     6238.05     6194.66    229.02 o 
  -2  29   4       80.42        0.49     79.54 o 
  -1  29   4     5549.78     6616.52    323.89 o 
   0  29   4      162.63       59.56     83.81 o 
   1  29   4      485.66      246.48    150.74 o 
   2  29   4     2049.06     1916.25    133.96 o 
   3  29   4      696.16      596.65    122.22 o 
   4  29   4     1736.59     1569.86    132.89 o 
   5  29   4       86.51      115.72    214.66 o 
   6  29   4     2148.55     1743.59    284.31 o 
  -7  30   4      476.63       -9.60    300.41 o 
  -6  30   4     4402.38     4926.19    398.77 o 
  -5  30   4     1292.99     1344.24    183.72 o 
  -4  30   4      120.03       32.01    108.16 o 
  -3  30   4     7578.33     8143.12    307.20 o 
  -2  30   4     3475.33     3811.74    163.45 o 
  -1  30   4     7530.24     7708.65    579.48 o 
   0  30   4     7232.71     7589.83    616.83 o 
   1  30   4      833.99      604.41     96.22 o 
   2  30   4     3710.56     3376.50    216.41 o 
   3  30   4     1518.48     1361.31    124.06 o 
   4  30   4      354.24      301.67    121.15 o 
   5  30   4      327.49      282.27    317.97 o 
   6  30   4      966.30      453.67    574.73 o 
  -7  31   4       50.61      140.65    266.56 o 
  -6  31   4      609.04      737.30    232.61 o 
  -5  31   4      767.26      623.52    192.55 o 
  -4  31   4      741.78      316.61    145.11 o 
  -3  31   4     1327.75     1140.92    187.21 o 
  -2  31   4      389.39      306.13     79.54 o 
  -1  31   4       53.31      210.59    151.42 o 
   0  31   4       45.72      103.50    123.38 o 
   1  31   4      347.87      139.58    106.31 o 
   2  31   4     5054.50     5339.89    225.53 o 
   3  31   4      307.71      325.63    111.94 o 
   4  31   4     6176.21     6900.54    274.42 o 
   5  31   4      117.57     -107.09    231.73 o 
   6  31   4      484.71      726.24    318.55 o 
  -7  32   4      349.16       95.55    311.76 o 
  -6  32   4      634.66      524.10    308.75 o 
  -5  32   4      391.37      337.85    263.65 o 
  -4  32   4      524.42      583.75    150.74 o 
  -3  32   4     1999.08     1808.29    185.08 o 
  -2  32   4     2011.60     1917.51    212.72 o 
  -1  32   4    11705.49    13662.37    735.36 o 
   0  32   4       82.45      -86.82     86.82 o 
   1  32   4       41.03      -15.91     96.71 o 
   2  32   4     5458.46     5407.79    286.15 o 
   3  32   4      400.44      385.77    130.85 o 
   4  32   4     1020.57     1183.99    469.00 o 
   5  32   4       97.99      144.82    280.04 o 
   6  32   4      107.82      397.41    342.90 o 
  -7  33   4      822.07      642.82    321.36 o 
  -6  33   4       25.09     -205.64    252.01 o 
  -5  33   4     1630.19     1681.41    207.10 o 
  -4  33   4     2225.40     2587.30    218.54 o 
  -3  33   4      667.39      559.21    172.56 o 
  -2  33   4     1975.63     2140.61    176.83 o 
  -1  33   4       47.23       53.84    115.82 o 
   0  33   4     2004.49     2204.83    196.33 o 
   1  33   4     1615.37     1554.83    145.70 o 
   2  33   4      137.34     -190.70    190.70 o 
   3  33   4      491.96      375.39    169.75 o 
   4  33   4      470.80      306.81    185.08 o 
   5  33   4      836.17     -225.53    495.77 o 
  -7  34   4      387.79      376.17    259.38 o 
  -6  34   4      275.44       68.48    217.57 o 
  -5  34   4       10.75     -104.86    188.18 o 
  -4  34   4      215.79      182.26    137.84 o 
  -3  34   4      370.55      303.71    145.79 o 
  -2  34   4     3630.35     3889.44    206.13 o 
  -1  34   4      212.22      102.14    102.43 o 
   0  34   4      940.74      947.79    170.04 o 
   1  34   4      100.61       26.48     97.29 o 
   2  34   4       86.00      -55.29    147.64 o 
   3  34   4        8.22      -24.93    152.58 o 
   4  34   4     2210.76     2855.99    429.03 o 
   5  34   4     3571.38     3523.26    571.24 o 
  -7  35   4       66.99      130.76    291.97 o 
  -6  35   4      241.03      -48.89    373.55 o 
  -5  35   4      673.96      564.45    183.62 o 
  -4  35   4      163.34      125.32    134.64 o 
  -3  35   4     1408.67     1092.23    135.03 o 
  -2  35   4     1681.17     1571.02    160.54 o 
  -1  35   4      307.62      208.36    122.41 o 
   0  35   4     1537.94     1361.31    178.58 o 
   1  35   4     4952.35     4617.24    522.54 o 
   2  35   4      539.18      252.01    128.53 o 
   3  35   4     1086.56     1265.86    287.70 o 
   4  35   4     1361.12     1405.25    305.07 o 
   5  35   4      140.72      470.45    660.87 o 
  -6  36   4       42.40       55.29    209.52 o 
  -5  36   4      581.10      884.36    243.57 o 
  -4  36   4     1131.49     1149.07    218.93 o 
  -3  36   4      546.76      624.39    175.18 o 
  -2  36   4     1097.93      805.49    187.50 o 
  -1  36   4      241.07      158.79    121.15 o 
   0  36   4     4727.76     5312.93    314.09 o 
   1  36   4       64.71      -44.33    121.83 o 
   2  36   4      127.79       61.60    146.57 o 
   3  36   4       72.37       38.41    142.40 o 
   4  36   4     3176.51     3817.56    365.89 o 
   5  36   4       40.77     -344.84    410.99 o 
  -6  37   4      103.32       21.83    221.94 o 
  -5  37   4     1431.14     1392.35    208.55 o 
  -4  37   4     1004.36      912.49    139.39 o 
  -3  37   4       13.15     -136.48    151.32 o 
  -2  37   4     1332.44     1451.91    279.85 o 
  -1  37   4       67.03     -172.56    172.56 o 
   0  37   4      302.17      199.14    115.72 o 
   1  37   4       42.63     -139.29    139.29 o 
   2  37   4       62.80       35.70    168.59 o 
   3  37   4     2982.49     3143.60    381.70 o 
   4  37   4       30.07     -344.06    344.06 o 
   5  37   4      585.71     -144.53    582.30 o 
  -6  38   4      159.16       62.86    229.70 o 
  -5  38   4      529.91      415.75    181.88 o 
  -4  38   4      669.14      663.97    165.29 o 
  -3  38   4      531.91      349.11    185.08 o 
  -2  38   4      790.09     1020.55    245.12 o 
  -1  38   4     1063.94     1305.92    616.73 o 
   0  38   4     5001.01     5669.89    379.27 o 
   1  38   4       90.86      120.18    144.05 o 
   2  38   4      884.27      648.35    570.17 o 
   3  38   4      526.10      -86.33    320.98 o 
   4  38   4      243.36      165.77    242.02 o 
   5  38   4      352.09      122.03    332.52 o 
  -6  39   4       58.87       31.43    251.81 o 
  -5  39   4      439.44      381.89    196.81 o 
  -4  39   4      327.74      239.88    129.88 o 
  -3  39   4       93.06       43.17    160.05 o 
  -2  39   4     6094.08     6368.68    246.77 o 
  -1  39   4      315.76      233.48    188.67 o 
   0  39   4     1866.43     2149.63    372.19 o 
   1  39   4     1462.01     1074.67    227.37 o 
   2  39   4      437.54       42.97    164.32 o 
   3  39   4     6134.51     7031.59    605.58 o 
   4  39   4      511.85      906.57    260.35 o 
  -6  40   4     1102.53     1082.04    290.81 o 
  -5  40   4       33.41      139.00    234.26 o 
  -4  40   4     1936.58     2245.57    169.85 o 
  -3  40   4     1638.63     1623.70    223.00 o 
  -2  40   4     1623.85     1705.76    169.56 o 
  -1  40   4      197.73      138.61    141.82 o 
   0  40   4     2677.28     3627.54    349.30 o 
   1  40   4      553.13      121.25    465.02 o 
   2  40   4       86.54       -1.46    234.94 o 
   3  40   4       29.70      798.32    277.13 o 
   4  40   4       83.91      157.82    287.12 o 
  -5  41   4       20.75      246.87    254.53 o 
  -4  41   4      285.92      180.23    192.35 o 
  -3  41   4     2100.27     2032.85    267.24 o 
  -2  41   4     7208.08     8785.17    761.36 o 
  -1  41   4     1137.88     1055.66    753.21 o 
   0  41   4      153.12      270.34    188.28 o 
   1  41   4      308.14      145.40    174.99 o 
   2  41   4      227.81      357.45    221.94 o 
   3  41   4      279.08      305.94    343.19 o 
   4  41   4      110.95     -359.58    359.58 o 
  -5  42   4      925.93      694.33    211.66 o 
  -4  42   4      118.12      128.33    226.21 o 
  -3  42   4      208.37       45.78    175.57 o 
  -2  42   4       40.74       95.55    149.09 o 
  -1  42   4      493.42      749.33    244.83 o 
   0  42   4      412.53      393.44    263.26 o 
   1  42   4     2555.41     2198.72    401.39 o 
   2  42   4     1165.75     1055.85    213.89 o 
   3  42   4      191.21      148.02    326.99 o 
   4  42   4      282.64      308.56    336.69 o 
  -5  43   4       36.83       20.18    180.42 o 
  -4  43   4     1603.96     2056.80    333.88 o 
  -3  43   4     1661.76     1865.42    367.34 o 
  -2  43   4      979.92     1008.23    154.33 o 
  -1  43   4       58.45     -326.50    326.50 o 
   0  43   4      369.51      771.06    224.94 o 
   1  43   4      136.24      681.14    394.02 o 
   2  43   4     1633.39     2339.95   1231.42 o 
   3  43   4      121.11       60.82    356.57 o 
   4  43   4      742.99      414.19    343.96 o 
  -5  44   4      138.84     -144.53    411.28 o 
  -4  44   4     1073.11      926.36    193.81 o 
  -3  44   4      207.80      187.11    193.32 o 
  -2  44   4      193.90     -162.67    162.67 o 
  -1  44   4       82.47      240.56    215.83 o 
   0  44   4      616.19      771.74    422.15 o 
   1  44   4      649.38      587.34    347.36 o 
   2  44   4      822.88      879.22    396.83 o 
  -4  45   4      121.99      405.17    233.67 o 
  -3  45   4       10.05      175.28    217.18 o 
  -2  45   4     1475.33     1458.79    217.57 o 
  -1  45   4      273.59      -76.73    234.45 o 
   0  45   4      472.12      825.67    222.13 o 
   1  45   4        9.01       44.04    268.11 o 
   2  45   4      511.74      869.90    532.15 o 
   3  45   4     1217.60     1185.74    566.58 o 
  -4  46   4     1097.17      750.40    275.29 o 
  -3  46   4      546.03      556.69    190.02 o 
  -2  46   4      337.00      338.63    216.41 o 
  -1  46   4      114.58      -53.25    252.78 o 
   0  46   4       88.46       -7.28    164.71 o 
   1  46   4      419.36      362.78    330.29 o 
   2  46   4      701.15       75.18    482.19 o 
   3  46   4      237.61      884.36    545.92 o 
  -4  47   4       27.51       53.54    345.23 o 
  -3  47   4      839.41      893.18    208.36 o 
  -2  47   4      430.75      143.17    376.27 o 
  -1  47   4      114.34        5.53    297.21 o 
   0  47   4       69.18      290.13    252.88 o 
   1  47   4      407.27      351.43    317.97 o 
   2  47   4      547.06      768.63    405.37 o 
  -3  48   4      414.54      148.31    229.02 o 
  -2  48   4       37.04      -27.55    232.61 o 
  -1  48   4      437.03        1.75    265.30 o 
   0  48   4       94.12      190.51    327.28 o 
   1  48   4      145.28     -230.28    372.10 o 
   2  48   4      744.95      534.28    274.32 o 
  -3  49   4     1696.63     1290.89    255.50 o 
  -2  49   4      380.03       92.73    223.59 o 
  -1  49   4      321.25      388.97    257.93 o 
   0  49   4      866.50     1644.55    451.93 o 
   1  49   4       83.41     -388.88    388.88 o 
  -2  50   4      146.12      334.85    261.03 o 
  -1  50   4      584.61      389.94    278.97 o 
   0  50   4      433.20      310.79    344.26 o 
   1  50   4      150.39     -498.10    524.87 o 
  -2 -49   5      245.92      181.29    306.72 o 
  -1 -49   5        5.13     -125.52    304.29 o 
   0 -49   5      506.27      551.64    266.36 o 
  -3 -48   5       18.30       54.42    331.06 o 
  -2 -48   5      356.22      313.60    269.37 o 
  -1 -48   5      793.09      601.31    275.29 o 
   0 -48   5       85.64      402.94    290.71 o 
   1 -48   5     1510.04     2963.86    821.21 o 
  -3 -47   5     1067.59      698.70    265.10 o 
  -2 -47   5      305.43      469.87    262.58 o 
  -1 -47   5      443.94      453.67    262.29 o 
   0 -47   5      256.52      315.06    301.28 o 
   2 -47   5     1292.94     1152.08    400.42 o 
  -4 -46   5       55.10      159.76    213.79 o 
  -3 -46   5      211.01       -6.79    391.40 o 
  -2 -46   5       52.71      -59.95    391.88 o 
  -1 -46   5      292.70      217.28    445.82 o 
   0 -46   5       62.15       85.07    236.58 o 
   1 -46   5      393.78      409.73    355.90 o 
   2 -46   5      243.32      598.49    517.79 o 
  -4 -45   5      228.25      128.72    243.47 o 
  -3 -45   5       62.11      111.55    271.60 o 
  -2 -45   5      106.28     -130.08    288.87 o 
  -1 -45   5       54.77      -52.57    237.65 o 
   0 -45   5      182.32      -16.59    218.64 o 
   1 -45   5       94.21      382.86    370.64 o 
   2 -45   5      310.87      444.17    423.89 o 
  -4 -44   5      168.36      280.82    244.15 o 
  -3 -44   5      129.42      -89.05    261.71 o 
  -2 -44   5      543.98      154.52    185.27 o 
  -1 -44   5      967.48      767.08    456.49 o 
   0 -44   5     1263.77      933.24    355.70 o 
   1 -44   5      202.99      137.26    295.27 o 
   2 -44   5      393.21      796.96    690.06 o 
   3 -44   5       28.22       82.94    352.79 o 
  -5 -43   5     1044.34     1325.81    249.58 o 
  -4 -43   5      259.51       58.39    216.80 o 
  -3 -43   5     1918.97     2657.92    399.26 o 
  -2 -43   5      750.79      675.13    178.19 o 
  -1 -43   5      727.43      769.60    245.02 o 
   0 -43   5      753.09      643.79    261.42 o 
   1 -43   5      379.48      359.29    179.45 o 
   2 -43   5     1005.89     1467.43    373.84 o 
   3 -43   5      262.34     -346.97    346.97 o 
  -5 -42   5      525.37      522.54    244.25 o 
  -4 -42   5       92.59      -75.66    275.39 o 
  -3 -42   5      615.69      660.19    270.83 o 
  -2 -42   5      340.11      389.75    188.57 o 
  -1 -42   5     1296.03      860.01    197.78 o 
   0 -42   5      192.98       -0.68    199.43 o 
   1 -42   5     2244.29     1999.67    260.64 o 
   2 -42   5      171.95      100.10    230.57 o 
   3 -42   5      712.31      695.40    423.99 o 
  -5 -41   5      163.05     -325.83    325.83 o 
  -4 -41   5     1774.18     1397.01    450.18 o 
  -3 -41   5     1555.02     1166.34    486.36 o 
  -2 -41   5      660.83      812.19    169.95 o 
  -1 -41   5        5.13      257.93    198.66 o 
   0 -41   5     1155.06     1370.82    294.11 o 
   1 -41   5      748.66      777.75    220.48 o 
   2 -41   5      162.13      299.93    350.46 o 
   3 -41   5      529.09      611.20    309.63 o 
   4 -41   5       13.31     -320.78    371.03 o 
  -5 -40   5      857.28      996.97    238.62 o 
  -4 -40   5      784.61      469.29    285.96 o 
  -3 -40   5     2519.88     3443.72    275.97 o 
  -2 -40   5       83.00      -56.65    173.63 o 
  -1 -40   5     2277.28     2912.55    252.78 o 
   0 -40   5      998.55      720.91    369.38 o 
   1 -40   5       85.77     -108.25    235.42 o 
   2 -40   5      604.84      717.61    323.11 o 
   3 -40   5      741.60      399.06    302.16 o 
   4 -40   5       96.09      211.46    402.36 o 
  -6 -39   5      153.29      216.12    240.08 o 
  -5 -39   5      225.63      203.90    270.44 o 
  -4 -39   5      415.02      493.83    247.35 o 
  -3 -39   5      753.89      637.20    222.13 o 
  -2 -39   5      134.73      152.68    153.94 o 
  -1 -39   5      784.59      901.14    157.63 o 
   0 -39   5      506.23      343.77    170.04 o 
   1 -39   5      138.76       52.87    177.90 o 
   2 -39   5      294.44      560.37    209.91 o 
   3 -39   5       75.49      211.56    275.87 o 
   4 -39   5      108.82      228.53    313.41 o 
  -6 -38   5      115.17      -24.64    282.18 o 
  -5 -38   5       52.72       19.50    268.98 o 
  -4 -38   5      726.18      780.37    239.69 o 
  -3 -38   5       99.96      311.08    139.49 o 
  -2 -38   5     1315.32     1628.35    233.97 o 
  -1 -38   5      150.99       73.04    164.61 o 
   0 -38   5      753.84      682.11    133.67 o 
   1 -38   5      153.27      105.63    157.72 o 
   2 -38   5      181.34      -87.30    269.95 o 
   3 -38   5      810.79      867.96    233.09 o 
   4 -38   5      187.34      184.30    244.25 o 
  -6 -37   5      174.03      133.76    243.08 o 
  -5 -37   5      651.87      591.80    203.02 o 
  -4 -37   5      433.92      365.89    246.48 o 
  -3 -37   5     1279.13     1384.78    183.82 o 
  -2 -37   5      555.09      576.96    204.67 o 
  -1 -37   5     2649.20     2934.47    225.62 o 
   0 -37   5      249.03      223.88    148.70 o 
   1 -37   5      261.63     -127.07    157.04 o 
   2 -37   5      616.77      831.39    358.32 o 
   3 -37   5     1458.29     2063.79    192.64 o 
   4 -37   5      192.07      374.04    327.28 o 
  -6 -36   5      847.18      543.69    158.89 o 
  -5 -36   5      790.82     1081.36    223.68 o 
  -4 -36   5      310.22      474.72    196.23 o 
  -3 -36   5      995.01     1211.73    133.96 o 
  -2 -36   5       74.06       -3.88    134.64 o 
  -1 -36   5     2288.35     2517.56    174.31 o 
   0 -36   5      470.58       83.52    139.00 o 
   1 -36   5      669.63      435.92    197.01 o 
   2 -36   5       40.85       45.01    218.35 o 
   3 -36   5      299.22      307.59    213.30 o 
   4 -36   5      672.77      825.67    425.15 o 
   5 -36   5     1209.82     1890.74    348.62 o 
  -6 -35   5      477.62      546.89    208.07 o 
  -5 -35   5      172.94      172.76    178.77 o 
  -4 -35   5     1013.82     1117.93    292.94 o 
  -3 -35   5      392.97      263.84    202.25 o 
  -2 -35   5     2018.03     1808.48    226.79 o 
  -1 -35   5      594.07      381.80    172.76 o 
   0 -35   5     1994.49     1830.70    293.91 o 
   1 -35   5      879.02      363.75    270.63 o 
   2 -35   5       81.09      162.09    185.95 o 
   3 -35   5      348.57      252.88    257.15 o 
   4 -35   5      783.87     1004.44    290.52 o 
   5 -35   5      652.46      742.35    343.77 o 
  -7 -34   5      367.15       61.01    433.01 o 
  -6 -34   5      125.46       66.93    219.80 o 
  -5 -34   5      605.63      507.12    189.25 o 
  -4 -34   5      127.87       -3.20    620.71 o 
  -3 -34   5      651.49     -272.48    273.45 o 
  -2 -34   5     1542.76     1596.63    392.95 o 
  -1 -34   5      230.77      356.87    194.29 o 
   0 -34   5      225.56       81.38    123.38 o 
   1 -34   5     1012.33      705.68    188.18 o 
   2 -34   5      619.55      619.45    194.20 o 
   3 -34   5      694.83      765.53    306.33 o 
   4 -34   5      444.15      445.33    320.30 o 
   5 -34   5      246.97      345.71    336.79 o 
  -7 -33   5      172.68       22.89    290.13 o 
  -6 -33   5      196.13      357.45    552.03 o 
  -5 -33   5     2444.27     2610.39    231.64 o 
  -4 -33   5      218.61      289.74    157.04 o 
  -3 -33   5      567.83      824.60    329.90 o 
  -2 -33   5     3759.26     3580.10    342.61 o 
  -1 -33   5     2376.30     2948.44    200.31 o 
   0 -33   5      326.01      199.82    143.56 o 
   1 -33   5      818.62      725.57    200.31 o 
   2 -33   5      405.06      280.43    237.65 o 
   3 -33   5      532.03     1403.41    251.04 o 
   4 -33   5       74.63     -313.31    323.79 o 
   5 -33   5      506.61     -147.05    389.65 o 
  -7 -32   5      104.08      -36.76    203.12 o 
  -6 -32   5       88.30      588.21    381.80 o 
  -5 -32   5     1015.94     1316.98    263.26 o 
  -4 -32   5      264.59      -32.50    289.26 o 
  -3 -32   5     1451.97     1233.07    180.52 o 
  -2 -32   5     1191.71     1089.03    168.98 o 
  -1 -32   5      547.20      393.82    154.81 o 
   0 -32   5      681.19      387.71    209.72 o 
   1 -32   5      533.79      329.71    214.47 o 
   2 -32   5     1888.15     2710.20    409.05 o 
   3 -32   5      128.34      -98.07    206.03 o 
   4 -32   5      174.22      153.16    392.56 o 
   5 -32   5      191.91      140.75    364.43 o 
  -7 -31   5       19.76     -130.27    368.31 o 
  -6 -31   5       42.47      148.90    230.18 o 
  -5 -31   5      232.93     -110.00    176.25 o 
  -4 -31   5      692.81      575.51    291.29 o 
  -3 -31   5     1251.63      820.92    178.58 o 
  -2 -31   5       38.96      -57.04    105.63 o 
  -1 -31   5     2306.37     2137.02    179.45 o 
   0 -31   5      150.66      -34.92     98.46 o 
   1 -31   5     3821.83     4298.40    272.86 o 
   2 -31   5     1440.84     1593.33    299.64 o 
   3 -31   5      175.72      247.55    203.22 o 
   4 -31   5      198.74      -26.97    304.97 o 
   5 -31   5       83.78      401.39    257.93 o 
  -7 -30   5     2143.23     2842.41    371.22 o 
  -6 -30   5       11.24     -189.25    295.17 o 
  -5 -30   5      782.56     1110.27    231.54 o 
  -4 -30   5      618.63      138.23    285.18 o 
  -3 -30   5      278.00      262.87    175.38 o 
  -2 -30   5      139.16      189.73    134.54 o 
  -1 -30   5     2934.70     2944.46    237.17 o 
   0 -30   5      411.66      308.75    106.22 o 
   1 -30   5      537.34      219.32    127.75 o 
   2 -30   5       81.88      116.30    176.93 o 
   3 -30   5      296.17      210.98    168.98 o 
   4 -30   5      788.93      657.96    267.53 o 
   5 -30   5       11.25      340.47    326.70 o 
   6 -30   5      437.23      762.62    305.07 o 
  -7 -29   5      293.16      268.69    210.30 o 
  -6 -29   5        6.13      -66.64    240.85 o 
  -5 -29   5      416.38      946.15    304.49 o 
  -3 -29   5     2286.55     2509.99    236.68 o 
  -2 -29   5     2840.18     3059.40    204.87 o 
  -1 -29   5     1058.36     1386.04    451.64 o 
   0 -29   5      630.08      596.85    145.11 o 
   1 -29   5      274.27      235.32    114.36 o 
   2 -29   5       13.00      156.07    165.39 o 
   3 -29   5      121.12      322.72    185.08 o 
   4 -29   5      472.91      826.45    392.76 o 
   5 -29   5      122.60       49.66    244.34 o 
   6 -29   5      222.68      147.93    284.70 o 
  -7 -28   5       59.71      107.28    203.70 o 
  -6 -28   5       90.31      -98.55    262.10 o 
  -2 -28   5       70.52       44.81     99.13 o 
  -1 -28   5       56.96      -30.85     85.85 o 
   0 -28   5      664.90      611.59    104.95 o 
   1 -28   5      787.18      711.31    158.31 o 
   2 -28   5      588.76      491.11    165.97 o 
   3 -28   5      177.35      -14.36    185.27 o 
   4 -28   5      692.01      549.90    267.14 o 
   5 -28   5      203.60      170.53    298.67 o 
   6 -28   5      162.46      -12.42    333.78 o 
  -8 -27   5      110.11      357.93    365.79 o 
  -7 -27   5      837.83      840.51    211.75 o 
  -5 -27   5     2702.04     2918.46    409.15 o 
  -4 -27   5      649.06      697.44    358.32 o 
  -3 -27   5      999.81     1141.89    148.41 o 
  -2 -27   5     1878.16     1990.55    137.74 o 
  -1 -27   5     3431.44     4278.32    360.94 o 
   0 -27   5     1298.39     1277.89    154.81 o 
   1 -27   5     2227.84     2302.80    265.39 o 
   2 -27   5     1490.04     1871.15    264.42 o 
   3 -27   5      289.21      294.01    139.00 o 
   4 -27   5      219.30      129.40    204.67 o 
   5 -27   5      527.97      189.83    199.63 o 
   6 -27   5      456.86      821.79    312.34 o 
  -7 -26   5      194.06      442.03    238.04 o 
  -6 -26   5     1262.67     1310.67    317.19 o 
  -4 -26   5      567.10      482.09    213.30 o 
  -3 -26   5     1392.37     1211.73    158.21 o 
  -2 -26   5     1353.23     1322.61    189.25 o 
  -1 -26   5      258.70      197.59     71.30 o 
   0 -26   5     4770.97     5100.69    171.98 o 
   1 -26   5      644.23      225.24    130.47 o 
   2 -26   5      315.80      241.14    161.31 o 
   3 -26   5      470.18      308.95    170.92 o 
   4 -26   5       22.11        0.87    399.26 o 
   5 -26   5      944.86     1099.60    234.84 o 
   6 -26   5       29.44      146.76    283.05 o 
  -7 -25   5      663.21      550.29    320.10 o 
  -5 -25   5      221.98       58.30    195.94 o 
  -4 -25   5      287.10      408.18    148.70 o 
  -3 -25   5     2849.22     3249.04    237.17 o 
  -2 -25   5     1043.80      957.20    159.76 o 
  -1 -25   5       21.95      -33.47     74.88 o 
   0 -25   5      542.97      371.32     71.30 o 
   1 -25   5      294.20      117.95    111.36 o 
   2 -25   5      369.16      415.94    179.45 o 
   3 -25   5      126.90       74.11    175.57 o 
   4 -25   5      182.06      -43.75    175.57 o 
   5 -25   5      250.58      153.46    194.29 o 
   6 -25   5      560.19      981.65    601.31 o 
  -8 -24   5       32.99      317.87    390.82 o 
  -7 -24   5      689.71      733.13    215.44 o 
  -6 -24   5       36.18       23.47    137.35 o 
  -4 -24   5      139.20      173.53    197.69 o 
  -3 -24   5      188.01      320.68    181.00 o 
  -2 -24   5     1977.00     2066.31    118.05 o 
  -1 -24   5     2024.21     2206.77    124.94 o 
   0 -24   5      568.46      564.35    131.34 o 
   1 -24   5     5012.11     5507.70    238.62 o 
   2 -24   5      448.53      154.72    257.54 o 
   3 -24   5     1484.61     1621.56    231.73 o 
   4 -24   5       65.08      365.69    218.83 o 
   5 -24   5      105.01      546.70    280.53 o 
   6 -24   5      225.17      205.74    234.55 o 
  -8 -23   5      949.32     1032.77    643.70 o 
  -5 -23   5       89.17      249.10    158.40 o 
  -4 -23   5      270.07       77.89    148.22 o 
  -3 -23   5     2391.84     2742.70    252.49 o 
  -2 -23   5       60.37       44.91     76.53 o 
  -1 -23   5     2035.07     2158.46    137.84 o 
   0 -23   5       44.47       20.18     64.70 o 
   1 -23   5     3692.15     4398.89    268.01 o 
   2 -23   5     2686.87     2666.55    316.13 o 
   3 -23   5     2391.69     2697.49    218.74 o 
   4 -23   5        8.33      226.50    195.36 o 
   5 -23   5      326.05      175.09    274.42 o 
   6 -23   5       99.23       90.50    355.60 o 
  -8 -22   5     1749.87     2871.71    713.93 o 
  -7 -22   5      193.60      136.09    236.88 o 
  -6 -22   5     4298.44     4299.66    344.35 o 
  -5 -22   5     3619.06     4259.50    304.29 o 
  -4 -22   5      183.58       32.11    123.87 o 
  -3 -22   5     1235.77     1152.47    103.60 o 
  -2 -22   5     2066.21     2264.19    130.27 o 
  -1 -22   5      696.07      654.27     97.00 o 
   0 -22   5      445.37      342.80     68.87 o 
   1 -22   5      317.05      211.95     73.33 o 
   2 -22   5     1490.66     1230.16    141.91 o 
   3 -22   5      483.26      323.21    129.50 o 
   4 -22   5      433.06      456.00    159.86 o 
   5 -22   5      262.40      340.86    166.84 o 
   6 -22   5       87.32      -50.15    231.25 o 
  -7 -21   5      763.17      797.83    452.80 o 
  -6 -21   5     1726.49     1424.75    241.43 o 
  -5 -21   5      419.45      177.03    133.67 o 
  -4 -21   5      286.87      462.50    158.69 o 
  -3 -21   5      140.71      141.04     67.22 o 
  -2 -21   5      130.51      122.41     62.08 o 
  -1 -21   5      181.81      269.86     95.93 o 
   0 -21   5      252.37      128.33     69.74 o 
   1 -21   5      111.30      132.70     61.89 o 
   2 -21   5      741.98      533.80    156.46 o 
   3 -21   5      529.51      259.09    120.18 o 
   4 -21   5      616.46      622.07    187.89 o 
   5 -21   5      113.43       -5.24    261.90 o 
   6 -21   5      281.91      381.02    332.71 o 
  -8 -20   5      281.00      108.06    311.95 o 
  -6 -20   5     1508.76     1300.59    245.99 o 
  -5 -20   5     1240.51     1119.97    153.26 o 
  -4 -20   5       13.68        0.00    128.14 o 
  -3 -20   5      568.16      495.87    114.75 o 
  -2 -20   5      625.04      447.76    115.04 o 
  -1 -20   5     5206.04     5883.68    237.26 o 
   0 -20   5     1458.52     1428.53     91.47 o 
   1 -20   5     1348.07     1344.43     94.09 o 
   2 -20   5       25.17      -24.64     97.97 o 
   3 -20   5     2252.83     2052.92    200.02 o 
   4 -20   5      197.73      289.84    212.33 o 
   5 -20   5       54.08      135.61    209.52 o 
   6 -20   5      124.44      141.72    248.32 o 
   7 -20   5      229.86     1168.28    574.15 o 
  -8 -19   5      267.39      286.64    203.51 o 
  -5 -19   5     1984.82     2335.10    174.31 o 
  -4 -19   5     1292.86     1271.29    115.43 o 
  -3 -19   5      870.05      798.41    103.89 o 
  -2 -19   5      819.63      761.75     81.77 o 
  -1 -19   5      319.93      277.52     94.96 o 
   0 -19   5     5672.79     6352.68    193.03 o 
   1 -19   5      331.63      251.62     75.18 o 
   2 -19   5      571.64      609.36    111.84 o 
   3 -19   5     2624.78     2651.32    178.19 o 
   4 -19   5      323.37      221.94     89.82 o 
   5 -19   5     1100.67     1072.25    256.86 o 
   6 -19   5      756.81      606.84    261.13 o 
   7 -19   5      271.20       78.09    259.87 o 
  -8 -18   5      184.41      524.39    493.05 o 
  -6 -18   5      727.97      348.62    378.11 o 
  -5 -18   5      160.39      126.39    114.17 o 
  -4 -18   5      184.71      158.11     78.86 o 
  -3 -18   5     2064.31     2019.56    188.86 o 
  -2 -18   5      671.45      638.07     87.20 o 
  -1 -18   5     4999.98     5650.39    166.55 o 
   0 -18   5     1201.53     1189.23     92.54 o 
   1 -18   5     2753.58     3055.91     90.02 o 
   2 -18   5      284.09       97.19     97.29 o 
   3 -18   5      522.33      203.80    129.30 o 
   4 -18   5     1097.59      760.29    117.37 o 
   5 -18   5       17.35       -1.26    240.37 o 
   6 -18   5      401.74      421.57    430.59 o 
   7 -18   5       87.03      291.88    345.90 o 
  -7 -17   5      233.72      -58.98    370.93 o 
  -6 -17   5     5838.35     6503.32    372.68 o 
  -5 -17   5      501.63      514.01    174.60 o 
  -4 -17   5     2102.34     2259.34    118.34 o 
  -3 -17   5      760.20      520.70     76.05 o 
  -2 -17   5     1349.01     1292.92     99.43 o 
  -1 -17   5      592.77      462.31     63.15 o 
   0 -17   5     1870.40     1697.13     77.60 o 
   1 -17   5     2070.29     1877.84     83.91 o 
   2 -17   5     1446.84     1469.76     97.00 o 
   3 -17   5     4338.16     4538.76    157.14 o 
   4 -17   5     1687.27     1718.85    130.95 o 
   5 -17   5       74.87      178.09    141.04 o 
   7 -17   5      164.70      967.39    463.86 o 
  -7 -16   5      242.13      521.38    212.63 o 
  -6 -16   5     1723.36      748.94    277.91 o 
  -5 -16   5       20.11      -17.65    105.25 o 
  -4 -16   5     3058.76     3173.19    114.36 o 
  -3 -16   5     1334.09     1184.28     79.73 o 
  -2 -16   5      669.75      630.60     65.86 o 
  -1 -16   5     4696.01     5112.14    179.06 o 
   0 -16   5     1194.03      866.90     90.60 o 
   1 -16   5      431.10      301.87     58.01 o 
   2 -16   5     2285.10     2158.85    119.31 o 
   3 -16   5     1739.10     1655.22    150.35 o 
   4 -16   5       85.91      -88.66    112.42 o 
   5 -16   5      789.15      860.11    145.60 o 
   6 -16   5      251.58       -1.26    173.24 o 
   7 -16   5       21.39      384.32    458.72 o 
  -9 -15   5      752.42      325.92    299.64 o 
  -6 -15   5      440.98      326.50     98.26 o 
  -5 -15   5      208.37      185.95    119.31 o 
  -4 -15   5     1551.04     1491.68    149.19 o 
  -3 -15   5      933.50      941.10     78.47 o 
  -2 -15   5      445.99      283.92     72.46 o 
  -1 -15   5      984.55      943.91     95.74 o 
   0 -15   5     1339.01     1220.85     60.63 o 
   1 -15   5     1144.84     1026.46     67.80 o 
   2 -15   5     1593.47     1705.95    137.06 o 
   3 -15   5      600.48      536.03    153.84 o 
   4 -15   5      777.30      602.37    130.56 o 
   5 -15   5      268.10      390.72    184.59 o 
   6 -15   5     1097.76     1326.87    405.85 o 
   7 -15   5      205.35      873.78    416.42 o 
  -9 -14   5       80.87      -94.28    441.84 o 
  -8 -14   5        6.53      667.66    368.12 o 
  -7 -14   5      467.48      675.51    249.97 o 
  -6 -14   5      776.70      556.98    301.77 o 
  -5 -14   5      166.60      213.01    110.19 o 
  -4 -14   5     2781.19     2669.56    139.00 o 
  -3 -14   5     1510.76     1463.26    109.61 o 
  -2 -14   5       12.95       29.78     63.54 o 
  -1 -14   5     1850.87     1769.20     76.92 o 
   0 -14   5     4024.21     4008.27    131.24 o 
   1 -14   5      703.28      685.70     53.06 o 
   2 -14   5     1325.47     1031.80    134.93 o 
   3 -14   5        4.00      -13.97     82.26 o 
   4 -14   5      234.08      102.53    197.30 o 
   5 -14   5       65.04      112.62    153.26 o 
   6 -14   5      318.73      198.27    173.34 o 
   7 -14   5       83.89     -260.54    507.51 o 
  -8 -13   5      424.20      657.67    275.09 o 
  -7 -13   5      273.58      270.24    265.69 o 
  -6 -13   5      700.12      908.32    247.35 o 
  -5 -13   5      643.04      501.79    112.71 o 
  -4 -13   5     2367.91     2393.98    152.68 o 
  -3 -13   5     1118.74     1037.13     88.66 o 
  -2 -13   5     2805.97     2649.38     97.68 o 
  -1 -13   5      298.07      235.23     57.81 o 
   0 -13   5     1228.93     1223.18     64.41 o 
   1 -13   5      852.51      849.34     55.39 o 
   2 -13   5      209.11      133.28     69.36 o 
   3 -13   5      847.67      811.41     87.11 o 
   4 -13   5     3624.76     4122.82    260.16 o 
   5 -13   5     1724.78     1814.30    202.05 o 
   6 -13   5     1286.37     1467.52    265.98 o 
   7 -13   5      123.92      -52.67    233.29 o 
  -7 -12   5      567.84       21.15    405.37 o 
  -6 -12   5     3568.70     3840.75    218.54 o 
  -5 -12   5     1887.72     1538.34    148.99 o 
  -4 -12   5     1201.54     1237.05    144.82 o 
  -3 -12   5     1874.00     2027.12     85.46 o 
  -2 -12   5      635.00      566.10     66.74 o 
  -1 -12   5     1387.58     1275.85     71.39 o 
   0 -12   5      658.90      458.52     50.54 o 
   1 -12   5      252.46      119.31     44.43 o 
   2 -12   5      177.63        5.43     70.42 o 
   3 -12   5      855.08      735.07    118.34 o 
   4 -12   5     2905.30     3199.67    226.01 o 
   5 -12   5       74.77       39.87    121.83 o 
   6 -12   5      667.46      317.87    188.38 o 
   7 -12   5       47.52      -39.29    250.55 o 
  -9 -11   5      498.80      514.88    530.79 o 
  -8 -11   5       18.13      501.11    345.71 o 
  -7 -11   5       42.62     -230.38    230.38 o 
  -6 -11   5     2838.44     3252.82    164.80 o 
  -5 -11   5     1001.41      926.94     82.55 o 
  -4 -11   5     1937.05     1994.53    121.15 o 
  -3 -11   5      811.77      698.21     61.30 o 
  -2 -11   5     1482.41     1422.13     87.30 o 
  -1 -11   5       96.81       67.61     34.53 o 
   0 -11   5       98.74       27.45     36.67 o 
   1 -11   5      569.76      499.75     62.37 o 
   2 -11   5      917.18      951.87     74.50 o 
   3 -11   5      567.52      559.60    110.97 o 
   4 -11   5     1050.07     1080.98    154.33 o 
   5 -11   5      696.98      600.05    119.41 o 
   6 -11   5      402.07      517.40    220.09 o 
   7 -11   5      259.53      592.48    444.36 o 
  -7 -10   5     1874.64     1622.82    448.43 o 
  -6 -10   5     1039.72      924.32    142.88 o 
  -5 -10   5      876.21      848.66    112.42 o 
  -4 -10   5      196.09      169.07     65.57 o 
  -3 -10   5     1164.03     1074.57     61.11 o 
  -2 -10   5      139.31      144.53     43.17 o 
  -1 -10   5      477.20      494.99     48.02 o 
   0 -10   5       66.54      -35.11     35.11 o 
   1 -10   5      192.96      219.03     42.29 o 
   2 -10   5     4035.15     4504.62    151.61 o 
   3 -10   5      333.10      292.94     79.35 o 
   4 -10   5       72.72      -80.03    187.50 o 
   5 -10   5      107.41      -79.73    122.03 o 
   6 -10   5     1315.04     1178.07    296.82 o 
   7 -10   5      176.62      941.78    431.17 o 
  -7  -9   5     1865.87     1943.41    410.31 o 
  -6  -9   5      323.25      166.07    116.01 o 
  -5  -9   5     1786.80     1978.43    170.72 o 
  -4  -9   5     6328.04     6740.88    167.62 o 
  -3  -9   5     1475.62     1384.69     85.65 o 
  -2  -9   5     6816.53     7236.94    191.38 o 
  -1  -9   5      493.46      410.99     41.13 o 
   0  -9   5       22.03      -33.47     55.39 o 
   1  -9   5     1856.26     1752.32     75.18 o 
   2  -9   5     1246.68     1207.47     84.49 o 
   3  -9   5     2268.25     2254.59    120.86 o 
   4  -9   5     2712.98     2870.16    162.19 o 
   5  -9   5     1011.24      947.21    155.10 o 
   6  -9   5     1957.46     1788.02    391.50 o 
   7  -9   5       70.96      406.63    483.26 o 
  -9  -8   5        4.40      159.95    333.00 o 
  -8  -8   5      827.11      468.71    262.68 o 
  -7  -8   5       54.45      128.91    250.07 o 
  -6  -8   5      989.58      848.27    136.87 o 
  -5  -8   5     1080.73     1082.92    177.61 o 
  -4  -8   5       80.56       -2.13     40.55 o 
  -3  -8   5     1083.13      969.62     56.94 o 
  -2  -8   5       61.89       44.62     34.44 o 
  -1  -8   5      446.15      337.66     38.80 o 
   0  -8   5     1170.03     1233.95     65.96 o 
   1  -8   5      552.04      471.23     46.27 o 
   2  -8   5     3798.97     4027.67    124.35 o 
   3  -8   5     1757.78     1646.78    161.89 o 
   4  -8   5      504.17      318.45     86.91 o 
   5  -8   5     1544.92     1582.57    312.15 o 
   6  -8   5      784.03     1201.65    357.25 o 
   7  -8   5      550.63     1705.86    491.99 o 
  -9  -7   5      274.20     -340.76    526.33 o 
  -7  -7   5       73.21      153.36    168.68 o 
  -6  -7   5      652.04      557.85    101.37 o 
  -5  -7   5     1434.74     1369.46    102.92 o 
  -4  -7   5      459.96      353.57     59.36 o 
  -3  -7   5      372.89      361.04     44.62 o 
  -2  -7   5       96.81       96.81     31.14 o 
  -1  -7   5     1194.07     1159.55     58.78 o 
   0  -7   5      571.91      552.61     37.44 o 
   1  -7   5      843.72      796.09     48.60 o 
   2  -7   5     4429.17     5087.40    134.83 o 
   3  -7   5      578.74      638.36     94.28 o 
   4  -7   5      832.06      791.43    102.53 o 
   5  -7   5      472.35      640.01    241.82 o 
   6  -7   5      770.27     1184.96    372.00 o 
  -9  -6   5     1358.73     1256.55    437.18 o 
  -7  -6   5     2114.63     2123.25    230.47 o 
  -6  -6   5      382.32      343.58    107.57 o 
  -5  -6   5      491.58      331.65     74.79 o 
  -4  -6   5      565.53      561.15     48.11 o 
  -3  -6   5       89.45       65.67     33.17 o 
  -2  -6   5     1891.16     1920.62     61.79 o 
  -1  -6   5      280.39      303.71     40.74 o 
   0  -6   5     1317.10     1333.66     66.06 o 
   1  -6   5      275.47      252.20     41.61 o 
   2  -6   5       94.34       42.39     60.14 o 
   3  -6   5      186.86      150.93     71.00 o 
   4  -6   5     1055.63     1174.00    165.58 o 
   5  -6   5      236.70      132.50    126.00 o 
   6  -6   5      863.43     1098.82    558.63 o 
   7  -6   5       94.83      235.71    194.68 o 
  -9  -5   5      387.73      904.73    642.34 o 
  -8  -5   5      101.53     -340.38    340.38 o 
  -7  -5   5       62.76      -12.51    189.15 o 
  -6  -5   5      795.42      926.75    141.14 o 
  -5  -5   5     1137.86     1159.26     86.23 o 
  -4  -5   5     2748.95     2632.12    109.22 o 
  -3  -5   5      386.10      288.00     43.26 o 
  -2  -5   5      352.38      310.89     32.50 o 
  -1  -5   5     2390.30     2282.43     70.62 o 
   0  -5   5      205.72      136.97     41.32 o 
   1  -5   5     1342.48     1122.20     65.57 o 
   2  -5   5     1071.49     1011.82     83.13 o 
   3  -5   5      663.26      549.02     77.31 o 
   4  -5   5      117.39      131.34    128.62 o 
   5  -5   5      235.43      121.83    121.44 o 
   6  -5   5      804.02      557.85    330.00 o 
   7  -5   5      304.37      203.99    391.01 o 
  -9  -4   5      352.62      153.26    378.98 o 
  -8  -4   5      108.91      170.53    383.74 o 
  -7  -4   5     1086.19     1125.40    150.55 o 
  -6  -4   5     4146.55     4434.68    184.40 o 
  -5  -4   5     3235.01     3419.37    117.47 o 
  -4  -4   5      910.72      938.58     54.03 o 
  -3  -4   5     3803.01     3842.98     93.51 o 
  -2  -4   5     2453.26     2635.90     70.71 o 
  -1  -4   5      898.72      800.74     56.16 o 
   0  -4   5     1173.96     1072.93     50.44 o 
   1  -4   5      186.65      129.79     40.26 o 
   2  -4   5      216.72      116.89     44.43 o 
   3  -4   5      603.72      426.71     99.43 o 
   4  -4   5     1398.07     1588.00    140.36 o 
   5  -4   5      823.97      687.74    147.54 o 
   6  -4   5      286.38      429.91    301.58 o 
   7  -4   5      346.56      435.05    339.50 o 
  -8  -3   5      320.88      605.96    413.71 o 
  -7  -3   5      492.93      538.45    132.99 o 
  -6  -3   5     1143.23     1221.92    116.11 o 
  -5  -3   5     1637.20     1741.45    117.66 o 
  -4  -3   5      518.64      516.04     62.57 o 
  -3  -3   5      680.52      734.68     55.00 o 
  -2  -3   5     1740.96     1783.84     59.07 o 
  -1  -3   5     1620.57     1546.39     69.36 o 
   0  -3   5      245.24      240.27     34.53 o 
   1  -3   5      356.55      310.21     38.70 o 
   2  -3   5     1799.45     1896.66    104.37 o 
   3  -3   5       59.58       65.38     72.27 o 
   4  -3   5       45.67       15.33     99.72 o 
   5  -3   5      612.25      579.29    160.34 o 
   6  -3   5      108.33     -102.24    193.61 o 
   7  -3   5       57.38      205.54    438.73 o 
  -8  -2   5     3386.46     3678.95    537.38 o 
  -7  -2   5      589.03      198.17    170.43 o 
  -6  -2   5     4043.81     3768.77    168.10 o 
  -5  -2   5     6374.77     7349.94    360.36 o 
  -4  -2   5      371.87      319.13     63.73 o 
  -3  -2   5     1204.91     1154.79     64.41 o 
  -2  -2   5     3202.96     3400.65    103.21 o 
  -1  -2   5      257.53      234.84     34.44 o 
   0  -2   5     2873.57     2817.58     84.78 o 
   1  -2   5       55.50       50.73     28.32 o 
   2  -2   5     3311.42     3434.80    163.74 o 
   3  -2   5      123.73      -16.30     67.71 o 
   4  -2   5     1631.20     1553.08    146.18 o 
   5  -2   5     1782.07     2108.60    229.12 o 
   6  -2   5      161.10       61.50    293.82 o 
  -8  -1   5     2009.22     1901.22    611.40 o 
  -7  -1   5      696.05      602.67    159.37 o 
  -6  -1   5      121.14      -27.26     79.64 o 
  -5  -1   5      962.60      902.50     81.97 o 
  -4  -1   5      292.11      276.16     55.10 o 
  -3  -1   5     2567.29     2868.41     71.30 o 
  -2  -1   5     1465.09     1498.86     65.77 o 
  -1  -1   5     1751.36     1696.93     87.79 o 
   0  -1   5       34.24       -3.49     33.17 o 
   1  -1   5     4393.77     4639.84    107.96 o 
   2  -1   5      375.85      429.52     47.24 o 
   3  -1   5       88.86       52.19     66.15 o 
   4  -1   5      312.43       79.25    218.83 o 
   5  -1   5     1276.75     1220.17    373.74 o 
   6  -1   5      266.83      183.91    238.14 o 
  -9   0   5      102.41      126.59    376.36 o 
  -8   0   5      227.88      250.26    188.86 o 
  -7   0   5      138.81       27.06    121.83 o 
  -6   0   5     4080.58     4276.96    200.31 o 
  -5   0   5      143.77      100.49     65.48 o 
  -4   0   5     2320.71     2784.99    183.04 o 
  -3   0   5       73.49       49.28     31.33 o 
  -2   0   5     1711.17     1720.99     55.68 o 
  -1   0   5     1678.91     1653.09     65.86 o 
   0   0   5     2827.11     2902.07     81.58 o 
   1   0   5     2162.29     2055.35     70.62 o 
   2   0   5     7048.20     7326.66    177.12 o 
   3   0   5        6.33      -45.40     50.83 o 
   4   0   5      797.02      622.07    136.19 o 
   5   0   5     1162.62     1927.89    229.12 o 
   6   0   5     1277.83     1584.60    280.62 o 
  -9   1   5      328.79      766.31    608.78 o 
  -8   1   5     1984.16     1754.06    655.43 o 
  -7   1   5      669.26      815.78    135.03 o 
  -6   1   5      121.94       34.73    103.60 o 
  -5   1   5      961.35      995.52    136.29 o 
  -4   1   5      281.11      197.98     57.42 o 
  -3   1   5     2579.77     2820.88     75.66 o 
  -2   1   5     1492.87     1474.99     62.37 o 
  -1   1   5     1746.98     1731.56     85.65 o 
   0   1   5       35.34        0.49     29.20 o 
   1   1   5     4395.26     4376.29    112.23 o 
   2   1   5      400.48      336.30     55.19 o 
   3   1   5       92.08       15.71     47.43 o 
   4   1   5      312.40      238.52     83.61 o 
   5   1   5     1250.85     1055.76    258.99 o 
   7   1   5      644.43      533.41    466.38 o 
  -9   2   5      322.21      680.46    445.14 o 
  -8   2   5     3345.47     4231.76    295.66 o 
  -7   2   5      557.32      366.66    185.95 o 
  -6   2   5     4139.86     4587.65    183.72 o 
  -5   2   5     6259.61     6932.55    211.85 o 
  -4   2   5      377.10      240.17     87.79 o 
  -3   2   5     1175.75     1198.93     64.02 o 
  -2   2   5     3189.00     3265.82    104.76 o 
  -1   2   5      264.15      256.47     40.26 o 
   0   2   5     2855.79     2688.96     69.65 o 
   1   2   5       56.94       65.96     34.34 o 
   2   2   5     3362.90     3596.89    123.00 o 
   3   2   5      124.43       79.73     68.87 o 
   4   2   5     1597.83     1855.14    250.94 o 
   5   2   5     1759.06     2086.39    191.19 o 
  -9   3   5      173.23      330.97    655.73 o 
  -8   3   5      314.38       89.82    239.69 o 
  -7   3   5      485.02      535.74    152.78 o 
  -6   3   5     1156.70      980.97    128.04 o 
  -5   3   5     1616.37     1659.78    102.14 o 
  -4   3   5      507.10      484.13     47.82 o 
  -3   3   5      655.86      750.59     56.16 o 
  -2   3   5     1753.50     1754.74     74.40 o 
  -1   3   5     1615.45     1440.46     63.05 o 
   0   3   5      241.33      227.66     38.32 o 
   1   3   5      345.41      275.19     48.40 o 
   2   3   5     1844.32     1841.75     92.93 o 
   3   3   5       63.74        6.98     56.75 o 
   4   3   5       47.87      -21.63    129.50 o 
   5   3   5      606.63      728.28    142.88 o 
   6   3   5      114.78      127.65    302.35 o 
   7   3   5       56.68      -25.41    318.74 o 
  -9   4   5      355.51     -160.83    570.66 o 
  -8   4   5      107.08       22.12    181.29 o 
  -7   4   5     1052.44     1203.49    235.13 o 
  -6   4   5     4226.95     4258.43    177.80 o 
  -5   4   5     3217.39     3410.55    136.00 o 
  -4   4   5      884.48      879.99     67.03 o 
  -3   4   5     3832.55     3887.21    109.51 o 
  -2   4   5     2452.58     2708.84     81.29 o 
  -1   4   5      906.18      847.69     47.53 o 
   0   4   5     1172.27     1008.13     71.39 o 
   1   4   5      184.20      181.88     37.15 o 
   2   4   5      250.29      146.57     54.90 o 
   3   4   5      627.87      540.29     76.53 o 
   4   4   5     1416.72     1420.77    156.56 o 
   5   4   5      807.67      688.32    359.87 o 
   6   4   5      295.54      180.52    192.74 o 
   7   4   5      326.09       51.99    283.53 o 
  -9   5   5      389.66     -317.97    361.13 o 
  -8   5   5      109.92      -58.49    289.45 o 
  -7   5   5       73.28      154.43    109.61 o 
  -6   5   5      787.38      806.56     93.90 o 
  -5   5   5     1129.79     1135.69    136.58 o 
  -4   5   5     2737.66     2731.74     96.90 o 
  -3   5   5      400.36      333.20     48.11 o 
  -2   5   5      338.80      285.96     49.08 o 
  -1   5   5     2411.15     2350.52     92.15 o 
   0   5   5      203.12      223.68     42.68 o 
   1   5   5     1298.34     1216.29     72.46 o 
   2   5   5     1069.65     1005.51     58.59 o 
   3   5   5      639.16      517.01     74.69 o 
   4   5   5      118.58       74.30    107.48 o 
   5   5   5      246.78      211.66    138.81 o 
   6   5   5      844.08      831.39    325.63 o 
   7   5   5      298.85      328.74    205.84 o 
  -9   6   5     1338.64      887.46    594.91 o 
  -8   6   5      187.17      186.44    221.55 o 
  -7   6   5     2118.25     2552.67    170.43 o 
  -6   6   5      406.67      562.41     89.14 o 
  -5   6   5      494.61      506.34     89.73 o 
  -4   6   5      569.31      605.77     66.74 o 
  -3   6   5      100.78       62.47     38.61 o 
  -2   6   5     1903.39     2001.61     62.47 o 
  -1   6   5      272.45      245.22     50.15 o 
   0   6   5     1314.60     1232.78     51.70 o 
   1   6   5      276.07      214.66     39.38 o 
   2   6   5      110.60       84.49     46.56 o 
   3   6   5      186.84      230.47     70.33 o 
   4   6   5     1070.78     1095.24    199.43 o 
   5   6   5      230.98      213.50    151.03 o 
   7   6   5       92.38       -2.33    392.47 o 
  -9   7   5      274.28     1804.12    616.73 o 
  -8   7   5      750.88      628.86    346.39 o 
  -7   7   5       72.13      184.69    108.06 o 
  -6   7   5      683.77      776.49    105.44 o 
  -5   7   5     1479.44     1478.78    104.66 o 
  -4   7   5      472.70      322.72     81.38 o 
  -3   7   5      375.52      349.30     41.42 o 
  -2   7   5       85.53       45.30     31.04 o 
  -1   7   5     1189.96     1146.36     51.02 o 
   0   7   5      575.82      560.66     47.53 o 
   1   7   5      822.37      803.36     54.42 o 
   2   7   5     4357.73     4765.26    132.99 o 
   3   7   5      565.41      558.05     71.20 o 
   4   7   5      832.82      822.28    172.56 o 
   5   7   5      491.35      575.02    315.93 o 
  -9   8   5        3.92     -394.99    396.93 o 
  -8   8   5      821.29      568.91    452.99 o 
  -7   8   5       58.06      111.94     99.43 o 
  -6   8   5     1063.02     1074.48    114.27 o 
  -5   8   5     1071.77      959.34     89.34 o 
  -4   8   5       83.92       60.72     51.60 o 
  -3   8   5     1073.93     1047.80     61.01 o 
  -2   8   5       61.86       90.11     58.01 o 
  -1   8   5      443.56      393.44     30.65 o 
   0   8   5     1187.28     1294.57     48.79 o 
   1   8   5      555.28      547.76     62.86 o 
   2   8   5     3779.65     3901.57    115.43 o 
   3   8   5     1737.71     1547.16    117.76 o 
   4   8   5      509.18      443.78    231.83 o 
   5   8   5     1565.09     1578.11    171.50 o 
   6   8   5      774.59     1151.69    290.42 o 
  -9   9   5      570.78      926.45    599.27 o 
  -8   9   5      156.27      365.89    234.94 o 
  -7   9   5     1868.94     1854.95    186.34 o 
  -6   9   5      303.72      250.17    102.53 o 
  -5   9   5     1816.82     2001.90    117.66 o 
  -4   9   5     6396.96     6814.50    174.60 o 
  -3   9   5     1460.70     1376.25     61.21 o 
  -2   9   5     6806.43     7450.34    232.12 o 
  -1   9   5      491.12      406.43     43.17 o 
   0   9   5       22.12       20.37     34.44 o 
   1   9   5     1876.80     1799.36     98.26 o 
   2   9   5     1231.32     1345.98     58.98 o 
   3   9   5     2257.05     2403.97    153.84 o 
   4   9   5     2760.34     2634.15    184.69 o 
   5   9   5      994.58     1134.52    339.99 o 
   6   9   5     1917.63     1794.32    320.10 o 
   7   9   5       74.34        9.60    326.99 o 
  -9  10   5       69.84      498.58    491.89 o 
  -8  10   5      100.65       -1.36    290.71 o 
  -7  10   5     1855.21     2000.25    192.55 o 
  -6  10   5     1032.96      763.49    138.32 o 
  -5  10   5      899.33      881.16    146.47 o 
  -4  10   5      202.16      191.09     61.69 o 
  -3  10   5     1169.43     1081.66     57.62 o 
  -2  10   5      147.16       90.21     51.90 o 
  -1  10   5      480.96      400.23     36.08 o 
   0  10   5       69.01       36.57     29.20 o 
   1  10   5      187.02      139.29     38.22 o 
   2  10   5     4023.21     4403.25    129.69 o 
   3  10   5      326.05      369.77    126.39 o 
   4  10   5       71.44      -66.25    100.69 o 
   5  10   5      108.15      133.18    108.25 o 
   6  10   5     1317.04     1382.46    330.19 o 
   7  10   5      179.97      390.82    346.87 o 
  -9  11   5      501.70      413.22    648.45 o 
  -8  11   5       20.78      -55.29    208.07 o 
  -7  11   5       47.37      253.75    140.55 o 
  -6  11   5     2782.49     2692.26    168.20 o 
  -5  11   5      998.68      918.89    135.51 o 
  -4  11   5     1951.84     2025.09     98.75 o 
  -3  11   5      797.69      807.63     58.98 o 
  -2  11   5     1470.26     1624.96     91.28 o 
  -1  11   5       97.58       13.19     32.98 o 
   0  11   5      101.78       29.20     32.11 o 
   1  11   5      582.03      528.17     55.00 o 
   2  11   5      918.46      856.23     70.03 o 
   3  11   5      568.30      675.42     82.06 o 
   4  11   5     1056.33      877.66    141.43 o 
   5  11   5      681.10      613.92    175.28 o 
   7  11   5      271.96     -120.47    405.27 o 
  -9  12   5      212.23     -104.37    585.69 o 
  -8  12   5      240.02      -70.81    392.56 o 
  -7  12   5      535.99      275.29    168.01 o 
  -6  12   5     3545.06     3828.23    202.15 o 
  -5  12   5     1895.05     2025.47    112.33 o 
  -4  12   5     1210.09     1068.17     70.91 o 
  -3  12   5     1879.96     1988.61     87.49 o 
  -2  12   5      632.76      701.80     76.63 o 
  -1  12   5     1404.83     1344.53     71.78 o 
   0  12   5      660.27      657.86     44.72 o 
   1  12   5      251.07      241.73     40.93 o 
   2  12   5      179.37      133.09     44.52 o 
   3  12   5      858.66      901.62     97.87 o 
   4  12   5     2905.86     3116.25    197.01 o 
   5  12   5       75.47       70.91    138.81 o 
   6  12   5      650.33      833.92    385.09 o 
   7  12   5       49.27      195.75    282.08 o 
  -9  13   5      207.72      332.81    421.18 o 
  -8  13   5      416.42      100.40    272.86 o 
  -7  13   5      262.72      -40.74    148.51 o 
  -6  13   5      735.24      841.19    203.99 o 
  -5  13   5      614.57      687.54    103.01 o 
  -4  13   5     2303.90     2203.28    142.69 o 
  -3  13   5     1132.46     1104.84     83.91 o 
  -2  13   5     2828.67     2825.63    178.09 o 
  -1  13   5      299.12      262.39     40.16 o 
   0  13   5     1245.45     1323.58     58.39 o 
   1  13   5      858.13      810.73     63.34 o 
   2  13   5      198.25      141.52     48.99 o 
   3  13   5      876.88      978.54    128.33 o 
   4  13   5     3554.13     3860.15    283.73 o 
   5  13   5     1693.80     1994.63    153.55 o 
   6  13   5     1317.56     1176.13    358.81 o 
   7  13   5      124.73       79.54    441.84 o 
  -9  14   5       83.66     -398.09    398.09 o 
  -8  14   5        6.29     -128.53    187.41 o 
  -7  14   5      477.51      195.17    167.23 o 
  -6  14   5      782.65      558.43    117.95 o 
  -5  14   5      157.29      220.97     72.85 o 
  -4  14   5     2791.22     2978.51    117.56 o 
  -3  14   5     1496.99     1468.79     79.64 o 
  -2  14   5       14.92      -12.22     46.37 o 
  -1  14   5     1828.71     1824.58     73.91 o 
   0  14   5     3982.30     4082.67     99.33 o 
   1  14   5      728.40      647.38     60.24 o 
   2  14   5     1358.12     1267.32    129.01 o 
   3  14   5        5.20       50.54     85.85 o 
   4  14   5      233.63      338.92     98.26 o 
   5  14   5       58.67      163.54    313.70 o 
   6  14   5      316.25      178.19    209.52 o 
   7  14   5       85.17     -300.12    478.70 o 
  -9  15   5      768.34      434.08    493.15 o 
  -8  15   5      116.21      104.57    214.27 o 
  -7  15   5      882.87      630.31    208.94 o 
  -6  15   5      456.92      224.07    130.85 o 
  -5  15   5      196.17      319.71     93.80 o 
  -4  15   5     1535.92     1596.83     78.47 o 
  -3  15   5      938.38      803.07     66.15 o 
  -2  15   5      443.97      441.45     51.70 o 
  -1  15   5      983.57     1025.10     68.77 o 
   0  15   5     1337.26     1400.50    149.28 o 
   1  15   5     1130.65     1075.64     59.85 o 
   2  15   5     1570.07     1492.84    108.74 o 
   3  15   5      606.51      639.14     92.73 o 
   4  15   5      784.89      633.03    215.44 o 
   5  15   5      272.20      303.71    337.47 o 
   6  15   5     1145.43     1271.00    553.58 o 
   7  15   5      207.02      386.26    362.78 o 
  -8  16   5      470.46      302.16    317.97 o 
  -7  16   5      235.06      365.69    660.19 o 
  -6  16   5     1702.52     1383.04    667.17 o 
  -5  16   5       13.96      -85.94     85.94 o 
  -4  16   5     3042.92     3335.47    124.26 o 
  -3  16   5     1332.82     1346.95     93.22 o 
  -2  16   5      679.09      703.74     57.42 o 
  -1  16   5     4669.25     5146.67    143.37 o 
   0  16   5     1152.28      910.55     69.84 o 
   1  16   5      428.43      313.12     52.77 o 
   2  16   5     2285.32     2020.43    165.39 o 
   3  16   5     1753.95     1496.92    135.22 o 
   4  16   5       72.34      142.69    126.59 o 
   5  16   5      790.46      549.32    277.81 o 
   6  16   5      253.57      -31.62    462.11 o 
   7  16   5       24.77      182.56    238.14 o 
  -8  17   5      342.00      160.73    348.72 o 
  -7  17   5      255.74       39.38    178.09 o 
  -6  17   5     5811.89     6806.93    320.10 o 
  -5  17   5      492.03      204.77     79.73 o 
  -4  17   5     2100.34     2203.47     89.43 o 
  -3  17   5      743.59      679.49    109.51 o 
  -2  17   5     1332.92     1417.67    107.19 o 
  -1  17   5      599.52      694.82     62.37 o 
   0  17   5     1865.79     1801.30    100.78 o 
   1  17   5     2085.31     2015.97    113.01 o 
   2  17   5     1465.62     1241.51    143.46 o 
   3  17   5     4354.81     4668.16    224.94 o 
   4  17   5     1686.41     1814.50    186.14 o 
   5  17   5       66.78       88.37    204.48 o 
   6  17   5       84.61      -56.26    280.91 o 
   7  17   5      166.49      210.88    292.65 o 
  -8  18   5      184.76      158.79    259.19 o 
  -7  18   5       80.30      -64.99    211.66 o 
  -6  18   5      703.32      789.59    163.54 o 
  -5  18   5      174.50       46.95    188.08 o 
  -4  18   5      179.10      218.83     87.30 o 
  -3  18   5     2103.38     2209.58    114.75 o 
  -2  18   5      685.02      666.59     92.73 o 
  -1  18   5     5058.35     5311.67    117.18 o 
   0  18   5     1220.55     1162.65    113.68 o 
   1  18   5     2741.04     2867.05    114.56 o 
   2  18   5      268.47      320.20     87.11 o 
   3  18   5      517.91      355.70     91.67 o 
   4  18   5     1123.32     1146.36    146.47 o 
   5  18   5       16.97       54.71    141.43 o 
   6  18   5      391.26      565.81    204.87 o 
   7  18   5       88.86     -339.60    339.60 o 
  -8  19   5      268.20       62.86    404.30 o 
  -7  19   5      327.63      152.39    232.12 o 
  -6  19   5      270.30      127.56    105.05 o 
  -5  19   5     1981.22     1917.90    120.47 o 
  -4  19   5     1269.83     1245.30     92.54 o 
  -3  19   5      895.48      762.72     84.88 o 
  -2  19   5      830.59      822.47     82.55 o 
  -1  19   5      323.22      230.86     59.17 o 
   0  19   5     5658.54     6132.58    161.22 o 
   1  19   5      334.64      312.34     79.73 o 
   2  19   5      609.25      573.86    100.30 o 
   3  19   5     2613.17     2543.94    180.42 o 
   4  19   5      303.60      113.88    102.72 o 
   5  19   5     1128.74     1199.61    194.00 o 
   6  19   5      739.41      468.32    283.92 o 
   7  19   5      280.81      207.10    273.35 o 
  -8  20   5      276.83      320.78    297.40 o 
  -7  20   5      175.39      176.54    179.16 o 
  -6  20   5     1493.94     1122.98    206.90 o 
  -5  20   5     1225.58     1417.96    134.54 o 
  -4  20   5       13.32       36.67     63.63 o 
  -3  20   5      575.64      514.98     81.48 o 
  -2  20   5      623.64      562.60     55.00 o 
  -1  20   5     5196.45     6005.12    215.83 o 
   0  20   5     1473.35     1355.29     87.49 o 
   1  20   5     1353.60     1330.75    110.87 o 
   2  20   5       18.35       62.76     76.53 o 
   3  20   5     2244.40     2254.20    246.38 o 
   4  20   5      194.30      153.55     84.00 o 
   5  20   5       49.59      111.84     98.26 o 
   6  20   5      124.09      415.07    228.73 o 
   7  20   5      244.82      -89.53    204.19 o 
  -8  21   5      274.96     -101.75    182.65 o 
  -7  21   5      763.35      322.72    198.95 o 
  -6  21   5     1716.09     1866.97    181.39 o 
  -5  21   5      427.93      297.79     81.48 o 
  -4  21   5      290.59      273.15     76.92 o 
  -3  21   5      144.63       28.42     71.20 o 
  -2  21   5      132.05      125.91     68.77 o 
  -1  21   5      160.00      142.59     50.63 o 
   0  21   5      261.02      231.64     69.36 o 
   1  21   5      125.20       46.46     77.02 o 
   2  21   5      746.70      723.82    100.49 o 
   3  21   5      517.19      341.64    121.25 o 
   4  21   5      632.70      469.00    113.10 o 
   5  21   5      116.12      132.99    133.38 o 
   6  21   5      264.07       35.02    148.61 o 
  -8  22   5     1728.22     1999.38    303.61 o 
  -7  22   5      198.68       -1.07    194.97 o 
  -6  22   5     4294.60     4649.15    448.43 o 
  -5  22   5     3629.11     3880.03    201.86 o 
  -4  22   5      181.09       22.12     76.44 o 
  -3  22   5     1257.56     1029.66     88.85 o 
  -2  22   5     2008.48     2193.67    147.83 o 
  -1  22   5      685.95      727.60    120.47 o 
   0  22   5      480.00      595.78     86.91 o 
   1  22   5      302.99      179.16     68.77 o 
   2  22   5     1470.97     1520.58     95.64 o 
   3  22   5      485.56      683.37    174.99 o 
   4  22   5      434.67      347.75    119.41 o 
   5  22   5      273.22      211.95    103.69 o 
   6  22   5       86.25      296.24    229.41 o 
  -8  23   5      957.22     1461.70    928.78 o 
  -7  23   5      589.57      505.86    270.54 o 
  -6  23   5      229.76      245.80    154.43 o 
  -5  23   5       92.40        7.95     64.41 o 
  -4  23   5      248.25      270.54     71.78 o 
  -3  23   5     2405.20     2575.86    132.12 o 
  -2  23   5       60.08      -63.92     63.92 o 
  -1  23   5     2025.88     2063.89     98.94 o 
   0  23   5       50.55      -46.37     68.09 o 
   1  23   5     3678.80     4080.53    175.38 o 
   2  23   5     2681.54     2639.20    204.19 o 
   3  23   5     2365.58     2782.56    148.99 o 
   4  23   5        6.98      184.59    129.50 o 
   5  23   5      318.38       11.54    137.16 o 
   6  23   5      103.97     -126.88    152.10 o 
  -8  24   5       31.52       87.01    214.47 o 
  -7  24   5      705.06      407.21    226.01 o 
  -6  24   5       42.91        1.75    137.94 o 
  -5  24   5     1603.29     1834.48    184.30 o 
  -4  24   5      128.53      102.34     74.30 o 
  -3  24   5      192.68      130.18     77.70 o 
  -2  24   5     1982.34     2239.36    141.91 o 
  -1  24   5     2041.93     2363.62     95.25 o 
   0  24   5      575.18      692.88     88.37 o 
   1  24   5     5022.71     5904.24    250.55 o 
   2  24   5      465.54      316.32     95.16 o 
   3  24   5     1487.85     1770.26    143.08 o 
   4  24   5       68.64      100.40    213.11 o 
   5  24   5      100.20      -46.66    150.45 o 
   6  24   5      231.17       32.69    159.95 o 
  -8  25   5      263.82      451.93    262.10 o 
  -7  25   5      679.31      685.31    249.10 o 
  -6  25   5      291.04      205.16    117.47 o 
  -5  25   5      226.36      187.41    141.52 o 
  -4  25   5      293.60      298.08     89.24 o 
  -3  25   5     2878.44     2936.89    157.43 o 
  -2  25   5     1056.88     1257.71    136.87 o 
  -1  25   5       20.10      -44.62     58.49 o 
   0  25   5      546.85      397.80     99.52 o 
   1  25   5      296.76      175.96     78.18 o 
   2  25   5      334.48      359.78    148.99 o 
   3  25   5      123.10      156.85     93.02 o 
   4  25   5      181.83       60.82    115.33 o 
   5  25   5      254.01      274.90    160.63 o 
   6  25   5      548.69      482.97    331.55 o 
  -8  26   5      425.58      212.24    334.65 o 
  -7  26   5      178.65      121.06    501.40 o 
  -6  26   5     1280.73     1680.83    195.17 o 
  -5  26   5      554.77      599.76    128.04 o 
  -4  26   5      567.54      524.19     94.67 o 
  -3  26   5     1381.05     1186.71    113.49 o 
  -2  26   5     1382.95     1405.15    107.28 o 
  -1  26   5      260.65      306.33    142.01 o 
   0  26   5     4787.05     5199.05    240.95 o 
   1  26   5      668.61      545.63    129.21 o 
   2  26   5      337.01      303.42    102.72 o 
   3  26   5      469.71      273.64     85.55 o 
   4  26   5       20.16        6.21    148.51 o 
   5  26   5      937.82     1031.22    191.38 o 
   6  26   5       29.60      306.81    220.97 o 
  -8  27   5      108.46      213.30    326.99 o 
  -7  27   5      844.54      926.75    619.45 o 
  -6  27   5      248.03      354.54    342.12 o 
  -5  27   5     2662.51     2974.33    259.48 o 
  -4  27   5      675.44      541.17    113.88 o 
  -3  27   5      950.47     1036.36    155.20 o 
  -2  27   5     1880.38     1939.43    171.79 o 
  -1  27   5     3471.88     4118.75    210.01 o 
   0  27   5     1283.58     1092.81    126.68 o 
   1  27   5     2310.08     2165.64    186.92 o 
   2  27   5     1496.99     1747.57    174.80 o 
   3  27   5      296.12      167.04     91.47 o 
   4  27   5      218.97      163.16    144.63 o 
   5  27   5      524.18      276.45    154.52 o 
   6  27   5      470.18      577.83    325.92 o 
  -7  28   5       58.31     -330.97    547.96 o 
  -6  28   5       87.02     -179.84    184.20 o 
  -5  28   5     1650.20     1886.18    322.82 o 
  -4  28   5      259.10      282.08    101.56 o 
  -3  28   5     3629.23     3978.10    198.37 o 
  -2  28   5       67.39       69.74     81.97 o 
  -1  28   5       47.52      -68.77     85.17 o 
   0  28   5      664.19      397.61    191.87 o 
   1  28   5      758.00      591.61    106.89 o 
   2  28   5      575.18      247.35    105.34 o 
   3  28   5      176.98      -63.73    153.07 o 
   4  28   5      698.90      701.32    174.70 o 
   5  28   5      212.96      176.93    122.41 o 
   6  28   5      162.26        1.36    278.10 o 
  -7  29   5      287.40      214.18    218.93 o 
  -6  29   5        7.26     -134.83    200.60 o 
  -5  29   5      410.61      357.35    161.51 o 
  -4  29   5      166.74       23.09     76.44 o 
  -3  29   5     2275.48     2640.17    110.68 o 
  -2  29   5     2891.71     3298.61    191.67 o 
   0  29   5      628.74      607.61    115.43 o 
   1  29   5      276.66      359.87    131.34 o 
   2  29   5       11.91      166.36    109.22 o 
   3  29   5      124.09      -26.38    113.68 o 
   4  29   5      472.47      692.10    193.71 o 
   5  29   5      121.89      289.64    199.82 o 
   6  29   5      234.87      894.64    386.55 o 
  -7  30   5     2131.32     2155.36    300.70 o 
  -6  30   5       14.31      329.41    256.18 o 
  -5  30   5      773.99      469.10    146.18 o 
  -4  30   5      622.44      640.30     99.91 o 
  -3  30   5      289.66      256.37     98.07 o 
  -2  30   5      150.81      163.16     88.95 o 
  -1  30   5     2897.33     3148.55    167.42 o 
   0  30   5      400.77      451.15     84.78 o 
   1  30   5      516.65      432.24    140.94 o 
   2  30   5       71.87       39.87    170.43 o 
   3  30   5      294.35      308.95    119.31 o 
   4  30   5      819.97      964.28    148.02 o 
   5  30   5       10.92      -71.39    181.68 o 
   6  30   5      434.95      412.84    278.20 o 
  -7  31   5       17.17      357.16    291.39 o 
  -6  31   5       41.52      559.79    469.39 o 
  -5  31   5      216.30       63.63    115.43 o 
  -4  31   5      701.81      474.92    105.83 o 
  -3  31   5     1200.45     1191.07    225.91 o 
  -2  31   5       40.21       12.22     83.42 o 
  -1  31   5     2278.51     2204.92    208.36 o 
   0  31   5      142.48      172.37    116.69 o 
   1  31   5     3808.20     4592.60    375.59 o 
   2  31   5     1427.81     1315.82    179.16 o 
   3  31   5      166.49      227.27    143.66 o 
   4  31   5      200.43      346.29    171.11 o 
   5  31   5       81.72      199.72    166.36 o 
  -7  32   5      110.94       65.96    332.32 o 
  -6  32   5       92.67      532.63    241.73 o 
  -5  32   5     1004.56      845.46    180.91 o 
  -4  32   5      262.70      383.64    176.74 o 
  -3  32   5     1447.16     1516.41    133.86 o 
  -2  32   5     1201.33     1454.91    197.69 o 
  -1  32   5      571.66      747.68    129.88 o 
   0  32   5      697.57      630.21    136.19 o 
   1  32   5      556.40      350.46    106.22 o 
   2  32   5     1892.99     1960.39    185.17 o 
   3  32   5      131.35      538.55    143.85 o 
   4  32   5      169.07      -27.65    146.76 o 
   5  32   5      199.85      -61.60    243.67 o 
  -7  33   5      176.13      120.77    310.69 o 
  -6  33   5      197.28       73.72    175.57 o 
  -5  33   5     2442.90     2836.01    218.25 o 
  -4  33   5      219.87      377.43    148.61 o 
  -3  33   5      547.29      556.98    155.49 o 
  -2  33   5     3755.89     4000.31    339.70 o 
  -1  33   5     2359.56     2676.15    164.61 o 
   0  33   5      326.03      381.02    131.73 o 
   1  33   5      816.09      834.50    135.90 o 
   2  33   5      396.08      402.65    166.07 o 
   3  33   5      538.87      346.58    112.81 o 
   4  33   5       73.65      139.88    149.48 o 
   5  33   5      504.16      686.47    241.05 o 
  -7  34   5      356.03       72.46    220.48 o 
  -6  34   5      121.50     -145.99    201.66 o 
  -5  34   5      609.00      240.27    155.49 o 
  -4  34   5      120.76       68.00    115.92 o 
  -3  34   5      650.68      419.72    382.09 o 
  -2  34   5     1572.72     1724.87    158.89 o 
  -1  34   5      214.50      197.49    163.25 o 
   0  34   5      217.00      252.78    121.44 o 
   1  34   5     1018.06      689.97    220.00 o 
   2  34   5      613.89      484.62    171.11 o 
   3  34   5      695.87      797.54    158.89 o 
   4  34   5      446.08      430.20    155.10 o 
   5  34   5      246.14      317.97    527.20 o 
  -6  35   5      467.39      687.06    325.24 o 
  -5  35   5      173.60      199.63    163.64 o 
  -4  35   5      998.79     1198.06    176.64 o 
  -3  35   5      403.88      392.56    135.32 o 
  -2  35   5     1957.93     1810.13    145.60 o 
  -1  35   5      618.77      971.75    263.84 o 
   0  35   5     2027.14     1952.14    446.20 o 
   1  35   5      850.99      956.33    223.20 o 
   2  35   5       84.79       13.19    125.81 o 
   3  35   5      357.86      306.43    156.07 o 
   4  35   5      778.72      686.67    190.70 o 
   5  35   5      647.68      661.84    527.78 o 
  -6  36   5      834.60      562.51    219.42 o 
  -5  36   5      806.73      670.28    166.74 o 
  -4  36   5      310.66      149.96    121.83 o 
  -3  36   5      991.17      782.41    163.54 o 
  -2  36   5       77.06       82.74     84.10 o 
  -1  36   5     2291.25     2538.03    169.75 o 
   1  36   5      686.33      352.89    214.66 o 
   2  36   5       40.16       22.99    131.24 o 
   3  36   5      311.71      385.00    203.60 o 
   4  36   5      680.13      894.44    215.15 o 
   5  36   5     1198.61     1491.97    839.74 o 
  -6  37   5      178.96     -245.31    245.31 o 
  -5  37   5      633.10      593.55    175.67 o 
  -4  37   5      424.16      341.44    114.56 o 
  -3  37   5     1273.50     1296.12    350.08 o 
  -2  37   5      593.04      726.05    237.55 o 
  -1  37   5     2621.87     2725.24    288.38 o 
   0  37   5      237.56      296.82    143.56 o 
   1  37   5      258.40       55.68    209.13 o 
   2  37   5      614.30      563.48    361.13 o 
   3  37   5     1468.33     1548.52    159.86 o 
   4  37   5      192.98      247.74    277.33 o 
  -6  38   5      119.12     -259.87    259.87 o 
  -5  38   5       48.99     -185.08    185.08 o 
  -4  38   5      721.09      619.25    168.30 o 
  -3  38   5      106.54      203.80    187.99 o 
  -2  38   5     1295.69     1505.94    231.73 o 
  -1  38   5      158.83      170.24    161.99 o 
   0  38   5      794.47      685.21    169.56 o 
   1  38   5      160.36      113.49    246.48 o 
   2  38   5      179.88      288.48    123.97 o 
   3  38   5      817.26      848.37    221.94 o 
   4  38   5      187.45     -138.23    517.21 o 
  -6  39   5      157.87      523.71    278.97 o 
  -5  39   5      231.75      211.75    209.42 o 
  -4  39   5      421.92      281.98    155.78 o 
  -3  39   5      758.59      845.17    200.02 o 
  -2  39   5      129.50      416.52    201.86 o 
  -1  39   5      761.31      907.15    255.79 o 
   0  39   5      487.95      549.61    166.94 o 
   1  39   5      141.95      257.73    115.14 o 
   2  39   5      300.04       63.83    463.37 o 
   3  39   5       72.62      187.99    190.61 o 
   4  39   5      102.22      158.79    291.68 o 
  -5  40   5      850.57     1202.23    346.20 o 
  -4  40   5      766.69      621.77    170.33 o 
  -3  40   5     2507.52     3165.04    265.98 o 
  -2  40   5       83.02      -83.61    140.26 o 
  -1  40   5     2286.07     2485.65    454.45 o 
   0  40   5      945.69     1495.56    346.87 o 
   1  40   5       84.63      -28.81    103.60 o 
   2  40   5      603.64      556.98    267.33 o 
   3  40   5      736.37      661.74    225.04 o 
   4  40   5       93.88       -6.89    308.17 o 
  -5  41   5      169.00      240.95    308.37 o 
  -4  41   5     1762.33     1677.82    200.31 o 
  -3  41   5     1575.17     1782.39    206.32 o 
  -2  41   5      643.29      377.53    195.75 o 
  -1  41   5        4.14     -152.29    152.29 o 
   0  41   5     1193.35     1598.28    207.58 o 
   1  41   5      739.00      761.94    223.59 o 
   2  41   5      165.66      714.80    503.43 o 
   3  41   5      524.83       60.53    349.98 o 
   4  41   5       14.03      -40.16    338.24 o 
  -5  42   5      522.78      649.23    177.32 o 
  -4  42   5       90.40      -29.88    173.92 o 
  -3  42   5      634.69      310.79    149.87 o 
  -2  42   5      337.07       58.59    150.55 o 
  -1  42   5     1309.02     1251.50    185.47 o 
   0  42   5      192.83      453.19    208.16 o 
   1  42   5     2268.53     3065.61    457.07 o 
   2  42   5      168.04        0.00    499.65 o 
   3  42   5      703.56      456.10    414.39 o 
  -5  43   5     1053.99      605.96    500.43 o 
  -4  43   5      251.12       95.35    296.73 o 
  -3  43   5     1975.11     2332.48    297.11 o 
  -2  43   5      749.43      701.12    186.24 o 
  -1  43   5      750.71      441.26    194.68 o 
   0  43   5      741.10      524.29    189.44 o 
   1  43   5      367.20       90.21    235.61 o 
   2  43   5     1014.84     1013.37    565.51 o 
   3  43   5      264.71      -85.26    547.57 o 
  -4  44   5      158.12      100.69    196.72 o 
  -3  44   5      144.15      166.94    168.10 o 
  -2  44   5      527.69      464.44    175.77 o 
  -1  44   5      989.20     1476.35    397.61 o 
   0  44   5     1289.40     1136.46    210.30 o 
   1  44   5      203.92      374.71    229.02 o 
   2  44   5      404.62      458.13    552.32 o 
   3  44   5       28.15      588.89    650.49 o 
  -4  45   5      211.98       92.83    270.24 o 
  -3  45   5       62.31     -168.68    207.10 o 
  -2  45   5      106.83       43.17    237.94 o 
  -1  45   5       47.56      142.49    215.83 o 
   0  45   5      189.61      178.48    259.57 o 
   1  45   5       98.84     -208.45    208.45 o 
   2  45   5      305.04     -144.53    619.06 o 
  -4  46   5       60.20     -312.15    332.81 o 
  -3  46   5      226.44      263.26    220.09 o 
  -2  46   5       54.80      249.68    287.03 o 
  -1  46   5      288.31      332.52    165.87 o 
   0  46   5       71.10      -15.23    146.57 o 
   2  46   5      249.78      380.44    359.78 o 
  -3  47   5     1047.13     1086.89    242.99 o 
  -2  47   5      292.85       74.98    168.78 o 
  -1  47   5      446.50      171.89    223.00 o 
   0  47   5      266.69      -34.24    203.70 o 
   1  47   5      387.21      292.65    250.07 o 
   2  47   5     1270.65     1086.41    351.72 o 
  -3  48   5       16.33       55.58    296.53 o 
  -2  48   5      360.47      435.15    218.15 o 
  -1  48   5      785.85      784.74    203.41 o 
   0  48   5       91.49      -58.20    227.76 o 
   1  48   5     1525.40     2380.79    983.98 o 
  -2  49   5      249.64      152.29    207.29 o 
  -1  49   5        4.69      -71.20    213.60 o 
   0  49   5      510.67      588.12    350.08 o 
  -2 -48   6       96.58      263.65    431.36 o 
  -1 -48   6      371.64      121.25    278.49 o 
   0 -48   6       79.88      -42.68    325.44 o 
  -3 -47   6      376.69      537.48    507.70 o 
  -2 -47   6     2278.20     2522.12    527.30 o 
  -1 -47   6      116.15      249.78    257.93 o 
   0 -47   6       15.73     -264.52    339.11 o 
   1 -47   6      700.23      182.75    485.39 o 
  -3 -46   6      209.16       11.83    280.72 o 
  -2 -46   6      296.66      469.48    253.27 o 
  -1 -46   6      263.34      352.89    265.30 o 
   0 -46   6       82.87       87.88    289.35 o 
   1 -46   6     3063.50     3390.76    557.85 o 
  -4 -45   6      296.02       34.34    209.23 o 
  -3 -45   6       34.64     -301.58    301.58 o 
  -2 -45   6      331.15      788.03    344.84 o 
  -1 -45   6      163.54     -318.84    318.84 o 
   0 -45   6        7.77     -246.87    246.87 o 
   1 -45   6      155.56      -44.23    286.54 o 
   2 -45   6      765.65      298.47    578.90 o 
  -4 -44   6       51.75     -257.34    257.34 o 
  -3 -44   6     1021.94      820.53    256.66 o 
  -2 -44   6      410.26      142.20    182.46 o 
  -1 -44   6      128.76     -214.86    318.94 o 
   0 -44   6      154.77      -48.99    227.18 o 
   1 -44   6     1749.40     2528.03    538.94 o 
   2 -44   6      770.46     1163.14    543.01 o 
  -4 -43   6       21.27       -7.08    209.04 o 
  -3 -43   6     1625.14     1747.66    399.93 o 
  -2 -43   6      511.12      355.99    239.01 o 
  -1 -43   6      113.17     -136.00    282.47 o 
   0 -43   6       31.04     -154.62    186.44 o 
   1 -43   6     1332.22     1925.17    497.71 o 
   2 -43   6      147.39      409.15    327.18 o 
  -5 -42   6      141.52      465.89    319.81 o 
  -4 -42   6      939.99      925.00    245.22 o 
  -3 -42   6      187.62       64.21    282.47 o 
  -2 -42   6       22.15     -202.54    202.54 o 
  -1 -42   6      105.08      279.94    207.68 o 
   0 -42   6       83.17     -174.41    269.27 o 
   1 -42   6     1203.35     1840.49    342.70 o 
   2 -42   6       61.52     -130.08    322.72 o 
   3 -42   6      818.85      751.66    309.82 o 
  -5 -41   6       26.53      -59.75    324.47 o 
  -4 -41   6      173.76      -57.81    211.07 o 
  -3 -41   6      818.65      821.31    342.99 o 
  -2 -41   6       55.90       30.07    178.09 o 
  -1 -41   6     3191.74     3136.81    318.74 o 
   0 -41   6       31.47     -201.28    204.38 o 
   1 -41   6     1673.43     1908.78    369.18 o 
   2 -41   6       80.84      177.41    247.84 o 
   3 -41   6      801.37     1227.35    607.13 o 
  -5 -40   6      328.34      457.46    518.86 o 
  -4 -40   6      154.44      117.37    216.21 o 
  -3 -40   6       90.23     -172.86    249.10 o 
  -2 -40   6      428.82      313.31    146.18 o 
  -1 -40   6      405.78      401.68    222.13 o 
   0 -40   6     2001.14     1959.22    365.69 o 
   1 -40   6       93.10       80.22    177.90 o 
   2 -40   6     1538.62     1435.03    592.67 o 
   3 -40   6      964.09      717.71    417.20 o 
  -6 -39   6     1718.84     1637.08    588.89 o 
  -5 -39   6      301.78      313.89    193.42 o 
  -4 -39   6     2240.90     2059.62    214.76 o 
  -3 -39   6     1785.15     2058.36    239.79 o 
  -2 -39   6      100.80      125.62    203.60 o 
  -1 -39   6      465.00      130.76    220.97 o 
   0 -39   6     2505.34     3211.40    265.49 o 
   1 -39   6       47.41      302.93    211.66 o 
   2 -39   6       86.04     -264.81    270.24 o 
   3 -39   6       68.11     -386.94    386.94 o 
   4 -39   6      187.75      330.97    501.20 o 
  -6 -38   6       55.14      123.00    221.36 o 
  -5 -38   6      277.16      248.71    222.62 o 
  -4 -38   6       94.40      136.67    175.77 o 
  -3 -38   6       59.88      278.68    174.80 o 
  -2 -38   6      295.00      164.61    176.54 o 
  -1 -38   6     5753.83     6711.97    425.45 o 
   0 -38   6      147.83     -108.25    211.75 o 
   1 -38   6       31.73      -85.94    211.85 o 
   2 -38   6     3056.63     3253.02    910.74 o 
   3 -38   6      166.13     -137.26    361.91 o 
   4 -38   6      275.66      115.33    534.47 o 
  -6 -37   6      456.71      735.07    198.27 o 
  -5 -37   6      965.42      792.30    310.69 o 
  -4 -37   6      665.97      830.04    232.51 o 
  -3 -37   6      193.14       96.71    154.81 o 
  -2 -37   6      335.72      262.29    191.87 o 
  -1 -37   6      280.97      203.70    178.48 o 
   0 -37   6      753.58      382.47    216.21 o 
   1 -37   6        2.42      411.87    265.49 o 
   2 -37   6      388.21      974.47    339.02 o 
   3 -37   6      351.44      197.11    243.47 o 
   4 -37   6       37.14      213.50    596.46 o 
  -6 -36   6      161.53       37.05    211.27 o 
  -5 -36   6      630.10      628.76    442.13 o 
  -4 -36   6      721.88      767.66    218.83 o 
  -3 -36   6      544.82     1000.66    203.31 o 
  -2 -36   6       89.57      195.84    149.96 o 
  -1 -36   6      374.09       60.53    260.45 o 
   0 -36   6    10322.90    12540.75    525.07 o 
   1 -36   6      326.92      407.31    257.83 o 
   2 -36   6     3581.54     4504.62    419.43 o 
   3 -36   6      394.01      234.45    306.72 o 
   4 -36   6     2102.31      976.60    528.95 o 
  -6 -35   6      597.14      718.29    256.18 o 
  -5 -35   6      263.36      580.36    279.75 o 
  -4 -35   6      323.18      257.63    171.30 o 
  -3 -35   6      633.29      504.79    183.62 o 
  -2 -35   6      614.25      576.96    168.88 o 
  -1 -35   6     2497.00     2119.47    248.52 o 
   0 -35   6     5850.65     6922.85    519.25 o 
   1 -35   6       15.25       44.81    226.40 o 
   2 -35   6      289.96      -54.42    292.36 o 
   3 -35   6       15.93     -200.31    273.54 o 
   4 -35   6     4017.87     4232.53    464.92 o 
  -6 -34   6        8.08      118.63    225.62 o 
  -5 -34   6     1172.85     1276.43    185.76 o 
  -4 -34   6      685.38      586.08    187.99 o 
  -3 -34   6      868.78     1098.63    318.07 o 
  -2 -34   6      300.82      142.49    169.36 o 
  -1 -34   6       27.53      131.24    178.29 o 
   0 -34   6       20.29     -116.11    165.10 o 
   1 -34   6     1278.93     1634.08    235.13 o 
   2 -34   6     1307.89     1266.73    208.45 o 
   3 -34   6     2762.37     2894.12    361.13 o 
   4 -34   6     1003.94      719.75    425.93 o 
  -7 -33   6      205.78      204.28    197.69 o 
  -6 -33   6      168.86      211.75    306.23 o 
  -5 -33   6      737.25      502.95    604.90 o 
  -4 -33   6        6.27      -95.45    155.40 o 
  -3 -33   6     1054.60      707.62    244.34 o 
  -2 -33   6      473.94      350.85    117.95 o 
  -1 -33   6       37.82      -76.73    138.71 o 
   0 -33   6     9356.16    10881.55    465.12 o 
   1 -33   6        1.54     -171.01    228.82 o 
   2 -33   6      406.96       48.79    270.34 o 
   3 -33   6     1660.24     1473.93    303.52 o 
   4 -33   6     1335.86     1220.95    873.88 o 
   5 -33   6     1156.49      800.55    337.95 o 
  -7 -32   6      161.01      163.16    218.54 o 
  -6 -32   6      273.06       60.92    274.51 o 
  -5 -32   6       21.12     -119.12    150.16 o 
  -3 -32   6     1151.83      786.97    435.92 o 
  -2 -32   6     5717.19     7029.65    241.63 o 
  -1 -32   6      347.42      381.21    129.40 o 
   0 -32   6     1230.48     1087.18    212.72 o 
   1 -32   6      230.77      108.16    285.96 o 
   2 -32   6      589.49      175.09    306.33 o 
   3 -32   6      420.47      258.31    215.44 o 
   4 -32   6       56.56     -226.69    317.68 o 
   5 -32   6       22.75       70.13    417.88 o 
  -7 -31   6      840.48      570.95    341.83 o 
  -6 -31   6       99.48      -52.38    280.53 o 
  -5 -31   6     5750.73     6291.57    529.82 o 
  -3 -31   6      214.42      552.13    282.85 o 
  -2 -31   6     3523.67     3721.24    213.01 o 
  -1 -31   6      688.74      754.38    116.30 o 
   0 -31   6      317.74      281.11    174.21 o 
   1 -31   6     3550.80     3320.63    575.41 o 
   2 -31   6      501.37       61.89    267.82 o 
   3 -31   6      303.77      105.63    250.26 o 
   4 -31   6      600.55      350.27    334.56 o 
   5 -31   6     1276.71     1847.96    293.91 o 
  -7 -30   6     1320.39      489.66    330.97 o 
  -6 -30   6      373.84      346.68    306.43 o 
  -3 -30   6       97.58       79.73    210.30 o 
  -2 -30   6     9427.31    10068.68    326.12 o 
  -1 -30   6       60.94      129.01    111.74 o 
   0 -30   6      652.32      393.82    262.29 o 
   1 -30   6       32.75       51.41    136.38 o 
   2 -30   6     1700.33     1905.10    291.29 o 
   3 -30   6      331.74      358.32    251.91 o 
   4 -30   6      333.20     -391.98    517.79 o 
   5 -30   6      298.29     -217.67    334.17 o 
  -7 -29   6      162.22      368.12    239.20 o 
  -6 -29   6      428.53      484.13    299.64 o 
  -5 -29   6     1355.75     1515.93    281.01 o 
  -3 -29   6     1615.81     1368.10    239.69 o 
  -2 -29   6    13407.36    14744.12    564.64 o 
  -1 -29   6     1624.92     1769.39    191.29 o 
   0 -29   6     1189.30     1398.36    130.66 o 
   1 -29   6       30.71      -98.16     98.16 o 
   2 -29   6      370.38      297.89    340.96 o 
   3 -29   6     1129.22     1000.47    310.60 o 
   4 -29   6        9.80     -168.88    228.82 o 
   5 -29   6      605.24      611.10    314.09 o 
  -7 -28   6      927.95     1076.13    207.97 o 
  -6 -28   6      237.81     -310.50    310.50 o 
  -5 -28   6      102.82      -31.91    178.87 o 
  -3 -28   6      280.18      219.22    228.44 o 
  -2 -28   6      336.39       82.74    118.34 o 
  -1 -28   6     9157.66    10432.43    368.99 o 
   0 -28   6      974.17     1145.00    118.34 o 
   1 -28   6     4962.30     5464.44    259.87 o 
   2 -28   6      397.97      844.68    368.80 o 
   3 -28   6     1536.83     1515.64    388.20 o 
   4 -28   6      270.78       97.78    229.12 o 
   5 -28   6      954.07     1090.39    580.06 o 
  -7 -27   6      452.67      438.06    306.72 o 
  -6 -27   6      384.50      212.24    363.56 o 
  -5 -27   6      878.41      807.05    381.21 o 
  -4 -27   6     8458.29     9311.88    609.65 o 
  -3 -27   6     2601.54     2772.67    244.25 o 
  -2 -27   6     3991.89     4168.12    184.88 o 
  -1 -27   6     2869.32     3097.43    316.13 o 
   0 -27   6     1887.63     1936.91    183.04 o 
   1 -27   6      977.87      876.69    165.48 o 
   2 -27   6       21.43     -107.86    136.09 o 
   3 -27   6      516.21      539.42    231.44 o 
   4 -27   6      169.57      191.67    279.36 o 
   5 -27   6     1974.26     2648.02    468.22 o 
  -8 -26   6      527.64      -27.55    421.08 o 
  -6 -26   6      255.70      178.58    179.55 o 
  -4 -26   6      381.15      338.82    207.97 o 
  -3 -26   6      560.30      991.83    198.08 o 
  -2 -26   6     7932.97     8693.99    310.89 o 
  -1 -26   6     1326.02     1152.95    154.23 o 
   0 -26   6      219.46      138.23    126.10 o 
   1 -26   6    10324.14    11771.34    344.74 o 
   2 -26   6      615.39      401.29    320.30 o 
   3 -26   6       19.63     -251.52    251.52 o 
   4 -26   6      911.46      943.14    269.57 o 
   5 -26   6       53.79      525.16    361.23 o 
   6 -26   6      482.82      -81.97    322.14 o 
  -8 -25   6       36.55      386.26    576.96 o 
  -4 -25   6      216.22      350.08    261.81 o 
  -3 -25   6      741.89      599.56    220.97 o 
  -2 -25   6     1359.76     1080.98    184.98 o 
  -1 -25   6     1501.23     1639.80    319.04 o 
   0 -25   6      453.26      277.91    101.56 o 
   1 -25   6      448.97      379.86    113.10 o 
   2 -25   6     1478.89     1165.76    207.10 o 
   3 -25   6     1030.12     1243.84    309.24 o 
   4 -25   6        4.49      244.05    248.90 o 
   5 -25   6     6003.48     7319.58    411.38 o 
   6 -25   6     2661.95     2817.68    394.11 o 
  -8 -24   6      163.36      795.60    608.58 o 
  -6 -24   6      369.16      614.01    234.35 o 
  -3 -24   6       81.98      168.78    106.89 o 
  -2 -24   6      318.01      225.82    281.69 o 
  -1 -24   6     1421.35     1227.64    149.19 o 
   0 -24   6      472.94      275.00    118.53 o 
   1 -24   6     1935.33     1905.58    247.74 o 
   2 -24   6     6434.57     8064.16    603.44 o 
   3 -24   6      764.97      673.57    388.49 o 
   4 -24   6       65.14      337.66    260.74 o 
   5 -24   6      484.63      523.22    378.40 o 
   6 -24   6      127.18     -113.88    287.03 o 
  -8 -23   6      100.38      794.63    426.90 o 
  -4 -23   6      828.30     1016.86    205.93 o 
  -3 -23   6     9591.89    10687.84    468.71 o 
  -2 -23   6    17953.82    19799.99    605.38 o 
  -1 -23   6      884.59      652.14    170.43 o 
   0 -23   6     1915.28     2473.52    227.08 o 
   1 -23   6       49.01       20.47    120.09 o 
   2 -23   6     6274.75     6878.81    448.73 o 
   3 -23   6     1615.75     1744.75    449.02 o 
   4 -23   6     6253.85     7691.29    867.96 o 
   5 -23   6     3112.48     3763.05    343.38 o 
   6 -23   6     3953.67     4414.12    394.31 o 
  -8 -22   6       49.05      887.85    369.38 o 
  -4 -22   6       30.98       76.34    136.67 o 
  -3 -22   6     6986.91     7632.51    376.75 o 
  -2 -22   6     9098.71     9805.03    362.59 o 
  -1 -22   6       39.21      144.92     98.94 o 
   0 -22   6      767.61      637.20     92.54 o 
   1 -22   6     7634.22     8632.97    275.19 o 
   2 -22   6     2019.56     2038.67    302.16 o 
   3 -22   6    10274.02    12219.19    545.24 o 
   4 -22   6     3041.51     3641.22    190.02 o 
   5 -22   6     1591.62     1842.24    347.84 o 
   6 -22   6      168.42      121.93    231.35 o 
  -8 -21   6      387.44      -19.89    280.33 o 
  -7 -21   6       28.80      -68.09    329.61 o 
  -5 -21   6        2.12        0.00    167.62 o 
  -4 -21   6     3698.85     4081.60    266.75 o 
  -3 -21   6     7193.93     7403.97    264.23 o 
  -2 -21   6     4703.22     5162.38    201.66 o 
  -1 -21   6      138.89      168.88    213.21 o 
   0 -21   6     4001.97     4132.23    159.28 o 
   1 -21   6     3753.63     3950.65    194.10 o 
   3 -21   6      984.51      756.51    137.26 o 
   4 -21   6      785.87      458.13    168.88 o 
   5 -21   6     1705.81     1786.37    292.17 o 
   6 -21   6       32.13      -32.59    254.05 o 
  -8 -20   6      416.93       51.70    557.56 o 
  -7 -20   6       49.75      184.69    190.02 o 
  -6 -20   6      627.10      486.75    170.43 o 
  -5 -20   6     2494.35     2374.29    280.04 o 
  -4 -20   6     6375.40     6746.50    279.36 o 
  -3 -20   6      560.39      436.60    105.73 o 
  -2 -20   6      976.26      769.02    101.17 o 
  -1 -20   6     9718.79    10236.59    373.36 o 
   0 -20   6     1165.48      996.78    123.97 o 
   1 -20   6     2221.55     1985.99    152.87 o 
   2 -20   6    14947.20    16608.76    836.83 o 
   3 -20   6     2162.80     1852.04    161.02 o 
   4 -20   6     1124.84      897.45    182.94 o 
   5 -20   6      176.53     -136.97    136.97 o 
   6 -20   6      742.52      646.12    241.34 o 
  -7 -19   6      278.47      277.62    297.21 o 
  -6 -19   6     1093.56      943.53    188.96 o 
  -5 -19   6     6436.20     6554.54    457.94 o 
  -4 -19   6     2698.36     3342.45    205.74 o 
  -3 -19   6     7032.69     7619.31    278.88 o 
  -2 -19   6       10.88       18.82    121.44 o 
  -1 -19   6     9359.41     9769.34    289.84 o 
   0 -19   6     3006.00     3071.04    181.59 o 
   1 -19   6     2237.16     1986.96    182.65 o 
   2 -19   6     2587.42     2538.12    108.25 o 
   3 -19   6     2981.82     2527.06    165.97 o 
   4 -19   6      449.01      342.51    127.65 o 
   5 -19   6       37.08     -188.28    188.28 o 
   6 -19   6     1383.03     1498.18    483.45 o 
  -7 -18   6     1977.56     2542.68    372.68 o 
  -6 -18   6     1440.45      779.01    270.92 o 
  -5 -18   6     3136.36     3162.90    253.27 o 
  -4 -18   6       89.77       88.17    127.46 o 
  -3 -18   6       85.45       44.52     85.75 o 
  -2 -18   6       77.35       11.35     82.55 o 
  -1 -18   6     4145.32     4257.95    174.41 o 
   0 -18   6       75.75      -45.98     78.86 o 
   1 -18   6      452.63      402.46     80.32 o 
   2 -18   6     2504.54     2395.24    166.36 o 
   3 -18   6     6375.45     6416.89    283.53 o 
   4 -18   6      449.78      412.06    113.59 o 
   5 -18   6     3123.49     3282.41    344.26 o 
   6 -18   6      149.56       31.23    199.72 o 
  -8 -17   6     1771.68     2203.66    350.46 o 
  -7 -17   6       62.53      117.08    132.89 o 
  -5 -17   6     1344.52     1342.78    227.95 o 
  -4 -17   6      254.62      103.79    149.96 o 
  -3 -17   6     1833.76     1845.44    109.61 o 
  -2 -17   6     4759.37     4765.26    157.14 o 
  -1 -17   6     1782.33     1891.03     87.49 o 
   0 -17   6      656.15      451.54     89.82 o 
   1 -17   6      145.88      106.12     62.86 o 
   2 -17   6      481.84      280.72     96.22 o 
   3 -17   6      584.17      387.71    117.95 o 
   4 -17   6     1322.42      975.05    134.54 o 
   5 -17   6       76.24      -28.42    243.47 o 
   6 -17   6     3016.44     3073.47    387.13 o 
  -6 -16   6      482.78      308.07    186.53 o 
  -5 -16   6     4630.93     5004.95    438.25 o 
  -4 -16   6      520.51      424.77     93.80 o 
  -3 -16   6      728.51      656.02    115.53 o 
  -2 -16   6     1378.38      978.16     99.81 o 
  -1 -16   6    20439.55    21771.92    506.05 o 
   0 -16   6     1087.05     1038.39    128.14 o
[truncated: 333,352 more chars]
